# Supplementary material for: Disentangling the absorption lineshape of methylene blue for nanocavity strong coupling
Source: Nanophotonics. 2025 Nov 25;14(27):4993–5001. doi: 10.1515/nanoph-2025-0474 (PMC12717915; doi:10.1515/nanoph-2025-0474)
Supplement: Supplementary file 2 — Supplementary Material Details [file j_nanoph-2025-0474_suppl_002.txt]

E (eV)	Wavelength (nm)	1:0 400 uM	1:0 318 uM	1:0 253 uM	1:0 201 uM	1:0 159 uM	1:0 126 uM	1:0 100 uM	1:0 80 uM	1:0 63 uM	1:0 50 uM	1:0 40 uM	1:0 32 uM	1:0 25 uM	1:0 20 uM	1:0 16 uM	1:0 13 uM	1:0 10 uM	10:1 400 uM	10:1 318 uM	10:1 253 uM	10:1 201 uM	10:1 159 uM	10:1 126 uM	10:1 100 uM	10:1 80 uM	10:1 63 uM	10:1 50 uM	10:1 40 uM	10:1 32 uM	10:1 25 uM	10:1 20 uM	10:1 16 uM	10:1 13 uM	10:1 10 uM	5:1 400 uM	5:1 318 uM	5:1 253 uM	5:1 201 uM	5:1 159 uM	5:1 126 uM	5:1 100 uM	5:1 80 uM	5:1 63 uM	5:1 50 uM	5:1 40 uM	5:1 32 uM	5:1 25 uM	5:1 20 uM
3.0995	800	0	2.7E-5	0	0	1.63E-4	0	0	2.32E-4	3.4E-4	7.73E-4	3.88E-4	0.001213	9.66E-4	0.001419	0.001072	0.001585	0.001108	5.2E-5	0	0	0	3.64E-4	6.37E-4	3.59E-4	6.5E-5	1.88E-4	0.001252	5.6E-4	0	1.92E-4	3.95E-4	1.03E-4	4.61E-4	3.59E-4	0.001064	2.78E-4	9.61E-4	0	0.001885	0	4.99E-4	0.001084	6.57E-4	6.88E-4	0.001321	5E-6	0.001061	4.52E-4
3.09177057356608	799	5.06E-4	0	9.32E-4	3.09E-4	0	9.22E-4	0.001103	0.001331	0.001444	9.57E-4	7.23E-4	0.001405	0.001514	0.002099	0.002075	8.29E-4	0.001641	4.45E-4	3.48E-4	4.9E-5	0.001211	0	6.91E-4	4.4E-4	0	0	0.001383	1.29E-4	4.35E-4	3.69E-4	8.66E-4	3.98E-4	0.001484	5.01E-4	8.02E-4	6.98E-4	6E-4	0.001048	0.001328	8.89E-4	5.17E-4	0.001531	0.001653	6.24E-4	0.001748	7.55E-4	0.001529	0.001293
3.08407960199005	798	7.46E-4	3.16E-4	0.001112	4.52E-4	4.73E-4	0.001278	0.001625	0.001607	0.001594	0.001181	6.8E-5	0.002112	0.001174	0.001503	0.001405	0.001013	0.0011	0.001049	0.001844	3.33E-4	0.001003	1.91E-4	0.001448	0	5.48E-4	0.001111	7.01E-4	0.001177	0.001096	9.05E-4	8.05E-4	5.96E-4	0.001361	7.65E-4	0.001398	3.96E-4	4.03E-4	5.39E-4	0.001496	0.001156	0.001171	0.001929	0.002177	9.81E-4	0.001491	6.62E-4	0.001437	0.001362
3.07642679900744	797	0.001154	5.37E-4	5.02E-4	2.93E-4	6.65E-4	0.001224	0.001785	0.001164	0.00107	7.01E-4	1.6E-5	5.88E-4	7.42E-4	7.86E-4	0.001295	0	4.81E-4	0.001237	0.002037	6.54E-4	0.001241	0.001122	0.001148	4.93E-4	0.001482	0.002071	3.62E-4	6.97E-4	0.001659	0.001641	7.47E-4	4.48E-4	8.87E-4	0.001467	9.21E-4	2.5E-5	0	5.04E-4	4.76E-4	7E-4	7.16E-4	0.001585	0.001571	4.29E-4	0.001049	6.28E-4	0.001454	7.71E-4
3.06881188118812	796	7.94E-4	5.15E-4	4.72E-4	2.87E-4	4.74E-4	0.001206	6.16E-4	5.9E-5	6.19E-4	9.62E-4	9.1E-5	6.98E-4	1.1E-5	0	2.41E-4	7.12E-4	0	0.001559	0.002507	0.001345	0.002167	6.07E-4	0.001118	1.37E-4	0.001398	0.001773	9.71E-4	2.55E-4	8.62E-4	0.001215	7.65E-4	3.79E-4	2.96E-4	0.001092	0	0	1.8E-4	6.25E-4	0	3.76E-4	7.88E-4	9.41E-4	0.001076	0	0.001409	1.32E-4	3.06E-4	2.8E-4
3.06123456790123	795	0.00125	6.32E-4	0.001542	0.00121	0.001274	0.001629	0.001544	0.001131	0.00145	0.001528	9.44E-4	0.001319	8.48E-4	6.26E-4	0	0.001097	0.001054	0	0.002106	2.65E-4	6.51E-4	0.001033	0	1.86E-4	3.38E-4	0.001503	4.1E-4	1.7E-4	7.83E-4	1.82E-4	2.64E-4	7.68E-4	9.96E-4	0	0.001263	1.97E-4	0.001104	0.001899	5.78E-4	1.16E-4	0.001778	8.52E-4	0.001489	0.001304	0.002429	2.82E-4	8.65E-4	9.63E-4
3.05369458128079	794	0.001921	0.001754	0.001852	8.51E-4	0.00124	0.001647	0.001424	4.34E-4	6.24E-4	0.00131	9.75E-4	0	4.82E-4	0.001177	2.87E-4	0.001477	0.001256	0.001486	0.002268	0.001522	0.002193	0.002001	0.001212	6.8E-4	0.001204	0.001695	7.67E-4	3.05E-4	0.001263	5.09E-4	8.27E-4	0.001262	0.001207	0.001031	0.001547	8.26E-4	8.02E-4	0.002149	0.001817	3.89E-4	0.001821	7E-4	0.0015	0.001787	0.00264	0	6.34E-4	0.001026
3.04619164619165	793	0.001715	0.001946	9.65E-4	9.32E-4	0.00144	3.52E-4	3.63E-4	0	0	9.19E-4	8.81E-4	7.6E-4	3.61E-4	7.22E-4	1.64E-4	0.00111	6.08E-4	0.002123	0.001838	7.94E-4	0.001243	8.94E-4	4.71E-4	6.25E-4	4.38E-4	0.001207	0.001149	0.001051	7.67E-4	3.58E-4	4.7E-4	2.12E-4	7.67E-4	4.73E-4	9.04E-4	8.53E-4	8.83E-4	0.001662	0.001158	4.09E-4	0.001103	0	0	8.53E-4	0.002076	3.59E-4	0	5.84E-4
3.03872549019608	792	0.002638	0.001553	0.001238	8.88E-4	0.001215	5.37E-4	4.42E-4	8.38E-4	1.89E-4	7.68E-4	0.001317	0.001075	0.001118	0.001241	6.49E-4	0.001632	0.001739	0.002951	0.001871	0.001963	0.002027	8.08E-4	0.00215	0.001079	0.001377	8.05E-4	0.001527	8.95E-4	0.001675	4.24E-4	0.001025	6.89E-4	0.001597	7.78E-4	0.002116	0.001194	8.66E-4	0.001125	0.001787	6.47E-4	7.88E-4	6.95E-4	9.14E-4	0.001164	0.001792	6.23E-4	7.35E-4	7.33E-4
3.03129584352078	791	0.002945	0.002219	0.002141	0.001413	0.001185	8.06E-4	0.001031	7.16E-4	6.47E-4	1.4E-5	5.72E-4	0.00153	0.001097	0.001124	7.23E-4	9.13E-4	0.001771	0.002999	0.002466	0.001864	0.001986	0.00109	0.0015	7.46E-4	0.00123	0.001483	0.001169	8.34E-4	0.001578	8.51E-4	3.11E-4	0	0.001236	3.87E-4	0.001982	8.82E-4	0.001873	0.001243	0.00249	4.47E-4	1.05E-4	0.001087	8.3E-4	8.61E-4	0.001323	6.72E-4	8.53E-4	7.62E-4
3.02390243902439	790	0.00316	0.002641	0.002248	0.001314	0.001017	9.42E-4	0.00141	0.001379	6.89E-4	1.18E-4	6.92E-4	0.001489	0.001628	0.001823	0.00149	9.56E-4	0.001329	0.002906	0.002544	0.001326	9.84E-4	1.7E-4	0.001401	1.76E-4	6.3E-4	0.001366	8.23E-4	3.11E-4	0.001066	6.84E-4	5.26E-4	4.6E-5	0.001661	2.49E-4	0.001947	0.001821	0.001342	9.15E-4	0.001337	0.001369	1.43E-4	0.00139	0.00173	5.63E-4	0.001053	0.00124	6.22E-4	0.001291
3.01654501216545	789	0.003559	0.002735	0.001985	9.31E-4	4.42E-4	7.22E-4	0.001838	9.06E-4	9.77E-4	4.59E-4	1.22E-4	0.00132	7.19E-4	6.24E-4	7.18E-4	2.64E-4	3.26E-4	0.002472	0.003541	0.001759	0.001567	9.85E-4	0.001482	7.22E-4	0.001454	0.00174	6.23E-4	9.08E-4	0.001728	0.001356	6.23E-4	4.65E-4	0.001072	8.71E-4	0.001415	0.00124	6.85E-4	7.47E-4	8.49E-4	4.55E-4	0	0.0011	0.001623	1.85E-4	9.69E-4	1.36E-4	0.00105	0.001399
3.00922330097087	788	0.004409	0.003486	0.00271	0.00119	6.64E-4	0.002331	0.002158	0.00158	0.001477	0.001259	5.6E-4	0.001038	8.02E-4	9.37E-4	8.75E-4	6.98E-4	9.7E-4	0.00287	0.003479	0.001805	0.001614	0.001177	0.001364	7.57E-4	9.52E-4	0.002048	0	6.34E-4	0.001123	5.16E-4	4.81E-4	3.99E-4	2.35E-4	3.57E-4	0.002355	0.001564	0.001235	0.001894	0.001251	4.48E-4	0.001566	0.001578	0.001787	7.24E-4	0.001206	2.77E-4	0.001452	0.001582
3.00193704600484	787	0.005222	0.003518	0.00236	0.001746	0.00187	0.002349	0.001801	0.00122	0.001005	0.001292	8.49E-4	0.001375	4.13E-4	7.41E-4	1.51E-4	0.001005	5.72E-4	0.003304	0.003445	0.001679	0.002335	0.001039	6.47E-4	9.44E-4	0.00145	0.001743	7.45E-4	7.56E-4	7.68E-4	7.18E-4	7.26E-4	0.001305	4.93E-4	3.13E-4	0.002304	0.001403	0.001452	0.00195	0.00154	3E-6	0.001555	0.001825	0.001609	0.001206	0.001313	4.69E-4	0.001355	0.001096
2.99468599033816	786	0.005414	0.003751	0.003696	0.00271	0.001971	0.00227	0.001415	0.001332	6.83E-4	0.001775	8.85E-4	0.001443	5.27E-4	6.94E-4	3.32E-4	0.001083	0.001383	0.003936	0.003453	0.001955	0.002209	0.001977	0.001131	9.31E-4	0.00148	0.001715	0.001288	0.001253	0.001209	4.08E-4	6.97E-4	0.001035	7.7E-4	7.5E-4	0.003226	0.001923	0.001902	0.002735	0.001552	6.92E-4	0.001946	9.09E-4	0.001531	0.001249	0.001513	4.67E-4	0.001632	0.001026
2.98746987951807	785	0.005554	0.004451	0.002971	0.002958	0.002099	0.001887	0.001417	5.51E-4	6.89E-4	9.43E-4	0.001321	0.00109	6.4E-4	3.76E-4	4.1E-5	8.68E-4	0.001703	0.004628	0.003517	0.002094	0.002054	0.00192	0.001907	0.001137	0.001335	0.001756	0.00134	8.63E-4	0.001546	6.68E-4	7.37E-4	0.001334	9.61E-4	0.001001	0.003519	0.001906	0.001959	0.002615	0.00149	8.9E-5	0.001224	0.001042	0.001148	0.001361	0.002009	7.09E-4	0.001075	7E-4
2.98028846153846	784	0.005751	0.004312	0.003215	0.002993	0.002293	0.001377	0.001399	5.79E-4	8.92E-4	7.63E-4	0.001164	0.00166	9.9E-4	9.42E-4	7.75E-4	0.001599	0.001257	0.004881	0.003068	0.002044	0.002113	0.001422	0.001842	6.11E-4	0.001504	9.66E-4	0.001082	0.001184	0.001049	0	7E-5	9.7E-4	0.001223	1.18E-4	0.003767	0.002082	0.001965	0.002429	0.0024	7.85E-4	0.001137	7.48E-4	5.91E-4	0.001241	0.001269	4.33E-4	0.001292	7.51E-4
2.97314148681055	783	0.006613	0.005002	0.003691	0.003171	0.002332	0.00209	0.001846	8.35E-4	9.31E-4	7.55E-4	0.001662	0.001494	0.001677	0.001404	0.00118	0.001369	0.001742	0.005456	0.00348	0.002622	0.00255	0.00176	0.001941	8.28E-4	0.001815	0.001091	0.001046	0.001188	0.001805	0.001037	2.12E-4	0.00126	0.001151	4.17E-4	0.003942	0.002958	0.002601	0.001935	0.002394	0.001242	0.001103	0.001402	0.001071	0.001062	0.001449	7.49E-4	0.001155	0.001174
2.96602870813397	782	0.007682	0.004857	0.004193	0.002073	0.00183	0.002083	0.001752	0.001251	9.73E-4	2.48E-4	0.001077	0.001405	0.001088	9.67E-4	0.001155	0.001181	0.001154	0.005011	0.004206	0.002499	0.002126	0.001666	0.001758	1.05E-4	0.00112	0.001772	4.27E-4	2.22E-4	0.001026	6.2E-4	8E-5	5.49E-4	9.57E-4	3.73E-4	0.003825	0.002805	0.002024	0.001536	0.002275	0.001278	1.94E-4	0.00114	9.13E-4	6.94E-4	0	3.22E-4	8.46E-4	0.001148
2.95894988066826	781	0.008198	0.005604	0.004291	0.002253	0.002087	0.001927	0.002077	0.001465	0.001014	4.99E-4	8.88E-4	0.001826	0.001195	0.001636	0.001569	8.87E-4	0.001162	0.005258	0.004666	0.002465	0.002382	0.001193	0.001126	3.5E-5	9.34E-4	0.001641	5.91E-4	0	0.001253	2.73E-4	1.43E-4	9.23E-4	0	6.42E-4	0.004214	0.003139	0.001996	0.001944	0.001607	0.001376	4.35E-4	0.001895	0.001891	8.29E-4	1.33E-4	5.93E-4	8.86E-4	0.001387
2.95190476190476	780	0.008473	0.005659	0.003885	0.002486	0.002052	0.002599	0.002212	0.001797	0.001795	6.67E-4	6.62E-4	0.001299	9.8E-4	0.001287	0.001175	5.65E-4	8.9E-4	0.005437	0.006098	0.003191	0.003359	0.001713	0.001193	0.001358	0.001126	0.002429	9.83E-4	9.7E-4	0.001524	8.2E-4	2.61E-4	0.001397	2.72E-4	5.9E-4	0.004389	0.00283	0.002094	0.001997	0.001373	0.001102	0.001007	0.001641	0.002223	6.38E-4	6.25E-4	3.13E-4	0.001103	0.001357
2.94489311163896	779	0.009092	0.006544	0.004772	0.002871	0.002218	0.002329	0.001964	0.001129	8.88E-4	9.78E-4	0	0.001324	1.25E-4	8.77E-4	4.64E-4	6.71E-4	8.4E-4	0.006413	0.00562	0.003328	0.003415	0.002326	0.001522	0.001656	0.001656	0.002431	8.34E-4	0.001176	0.001691	9.78E-4	0.001233	0.002032	8.5E-4	5.07E-4	0.004764	0.002805	0.002053	0.002541	0.001253	5.39E-4	0.001744	0.001738	0.002271	8.19E-4	0.001381	3.2E-4	9.61E-4	0.001509
2.93791469194313	778	0.009675	0.007186	0.005057	0.003604	0.002547	0.002262	0.00179	0.00111	0.001025	9.82E-4	4.76E-4	0.00108	2.33E-4	1.43E-4	1.78E-4	2.76E-4	5.98E-4	0.007074	0.005508	0.003318	0.003549	0.002378	0.001677	0.001902	0.001858	0.002113	0.001214	9.14E-4	0.001543	0.001016	5.57E-4	0.002145	8.37E-4	7.28E-4	0.004781	0.002752	0.002482	0.002674	0.001301	1.68E-4	0.001866	0.001335	0.001534	0.001376	0.001092	7.52E-4	9.93E-4	9.32E-4
2.93096926713948	777	0.010175	0.006962	0.005298	0.003604	0.002982	0.002171	0.001776	9.59E-4	5.14E-4	0.001147	5.45E-4	0.001046	0	3.7E-4	2.02E-4	5.12E-4	0.001081	0.007677	0.005463	0.003499	0.00344	0.002708	0.002237	0.001236	0.002293	0.001382	0.001678	0.001158	0.00172	5.66E-4	6.03E-4	0.001896	0.001124	5.88E-4	0.005344	0.003132	0.00259	0.002937	0.002158	1.17E-4	0.00163	7.46E-4	0.001169	0.001405	8.18E-4	5.07E-4	7.24E-4	3.38E-4
2.92405660377358	776	0.011661	0.007812	0.005777	0.004089	0.003721	0.00236	0.001999	0.001207	4.45E-4	0.001399	0.001472	0.001712	9.52E-4	0.001229	6.64E-4	0.001526	0.001464	0.00778	0.005595	0.003748	0.003362	0.00304	0.002346	0.001735	0.001953	0.001474	0.001533	0.00167	0.001974	8.07E-4	8.2E-5	0.002257	0.001237	7.61E-4	0.006132	0.004173	0.003423	0.003254	0.002882	0.001155	0.001802	0.00116	0.001179	0.001666	0.001391	9.59E-4	0.001423	4.04E-4
2.91717647058824	775	0.012	0.008534	0.006392	0.004548	0.003501	0.003144	0.001933	0.001343	8.02E-4	0.001083	0.001989	0.001912	0.001109	0.001531	8.09E-4	0.001668	0.001748	0.007809	0.005926	0.004374	0.003691	0.002646	0.002424	9.79E-4	0.001728	0.001758	0.001331	0.001562	0.001814	0.00108	1.06E-4	0.001913	0.001192	8.96E-4	0.007122	0.004455	0.003595	0.003513	0.003129	0.001542	0.00141	0.001527	0.001079	0.001212	7.15E-4	0.001223	0.001405	0.001161
2.91032863849765	774	0.012586	0.008472	0.006408	0.004189	0.002862	0.002676	0.002602	0.001206	7.69E-4	4.28E-4	0.001173	0.001364	0.00128	0.002058	7.82E-4	8.47E-4	0.001384	0.008501	0.006317	0.004694	0.003979	0.002276	0.00199	5.97E-4	0.001618	0.001962	6.92E-4	0.001103	0.001118	9.7E-4	2.4E-4	0.001723	5.53E-4	0.001175	0.006543	0.004587	0.003284	0.002943	0.002866	0.001202	7.72E-4	0.001058	0.001216	8.22E-4	5.11E-4	8.88E-4	9.26E-4	9.99E-4
2.90351288056206	773	0.013433	0.009501	0.006977	0.004248	0.003549	0.002865	0.00251	0.001607	0.001438	0	0.001089	0.001986	0.001512	0.001633	0.001527	4.83E-4	0.00112	0.008495	0.007329	0.004661	0.004459	0.002366	0.001967	8.21E-4	0.00187	0.002249	8.17E-4	0.001022	0.001473	8.75E-4	5.78E-4	0.001976	5.44E-4	7.96E-4	0.007037	0.00504	0.003053	0.002593	0.002447	0.00159	8.06E-4	0.001068	0.001858	5.22E-4	6.81E-4	5.62E-4	8.51E-4	0.001654
2.89672897196262	772	0.013901	0.010056	0.006972	0.004402	0.003122	0.002737	0.002506	0.002026	0.001555	1.36E-4	5.45E-4	0.00127	0.00133	0.001298	0.001353	5.7E-4	5.43E-4	0.009084	0.007696	0.004801	0.004335	0.00224	0.001986	0.001583	0.00182	0.001728	0.00103	4.84E-4	0.001412	1.51E-4	7.24E-4	0.002333	6.38E-4	4.41E-4	0.006691	0.004876	0.003267	0.002546	0.002226	0.001652	0.001408	0.001428	0.00186	7.16E-4	7E-4	1.43E-4	6.22E-4	0.001685
2.88997668997669	771	0.015087	0.010857	0.007735	0.00496	0.003718	0.003166	0.00261	0.00169	0.001831	7.76E-4	5.71E-4	0.001146	0.001108	0.001127	7.35E-4	7.4E-5	4.89E-4	0.010382	0.008705	0.00524	0.004501	0.002976	0.00251	0.00206	0.002299	0.002366	0.001394	0.001516	0.002109	6.65E-4	0.001137	0.002985	6.89E-4	8.13E-4	0.006886	0.004434	0.003375	0.00286	0.002155	0.001371	0.001542	0.002252	0.002082	8.47E-4	8.53E-4	3.15E-4	0.001043	0.001307
2.88325581395349	770	0.015699	0.010874	0.008261	0.004931	0.004052	0.00331	0.002242	0.002298	0.001928	0.001368	4.79E-4	0.001167	2.67E-4	7.09E-4	5.36E-4	7.1E-4	2.44E-4	0.011199	0.008408	0.005375	0.004167	0.003355	0.002626	0.002149	0.002453	0.001994	0.001481	9.58E-4	0.001932	4.12E-4	7.43E-4	0.003194	8.08E-4	9.06E-4	0.007403	0.004695	0.003013	0.003152	0.002371	0.001045	0.001934	0.001651	0.002213	0.001124	0.001895	6.24E-4	9.61E-4	0.001171
2.87656612529002	769	0.016856	0.011485	0.009048	0.006256	0.004493	0.003628	0.002347	0.001956	0.001651	0.001473	6.65E-4	0.001906	8.11E-4	3.69E-4	4.93E-4	0.00123	6.59E-4	0.011566	0.008377	0.005164	0.004647	0.003467	0.002604	0.001567	0.002024	0.001827	0.001816	0.001122	0.001632	5.3E-4	9.34E-4	0.003023	0.001385	8.87E-4	0.008522	0.005318	0.003782	0.003837	0.002984	0.001355	0.00239	0.001695	0.001891	0.001942	0.001876	0.001242	0.001508	0.001146
2.86990740740741	768	0.017711	0.012387	0.009364	0.006447	0.005114	0.003367	0.002656	0.001504	0.001521	0.001558	0.001846	0.001821	9.61E-4	5.06E-4	8.3E-4	0.001672	0.001226	0.012184	0.009088	0.006332	0.004723	0.004391	0.003035	0.002107	0.002516	0.001977	0.00167	0.001645	0.002307	8.46E-4	8.29E-4	0.003161	0.001696	0.001225	0.009065	0.005541	0.004145	0.004384	0.002937	0.001013	0.001755	0.001432	0.001362	0.002041	0.00198	0.001322	0.001333	4.38E-4
2.86327944572748	767	0.018633	0.012979	0.009492	0.006758	0.00482	0.003219	0.002422	0.00132	0.001009	9.6E-4	0.001232	0.00146	0.001241	9.35E-4	8.47E-4	0.001651	0.001233	0.011781	0.009054	0.006093	0.004649	0.004213	0.002971	0.001619	0.002254	0.002221	0.001245	0.001602	0.001477	8.04E-4	8.99E-4	0.002719	0.001355	0.001265	0.009498	0.006013	0.00467	0.004215	0.003399	0.001269	0.001335	0.001107	8.69E-4	0.001979	0.001028	9.49E-4	0.001638	0
2.85668202764977	766	0.019505	0.013557	0.009917	0.006475	0.004809	0.003701	0.002669	0.001421	4.39E-4	5.55E-4	0.001484	0.001422	0.001226	0.001184	0.001176	8.73E-4	0.001349	0.012933	0.009751	0.006712	0.005369	0.003884	0.003062	0.001766	0.002136	0.002651	8.48E-4	0.001502	0.001574	9.13E-4	7.07E-4	0.003065	0.001176	0.001291	0.009246	0.006396	0.004742	0.003361	0.00314	0.001469	0.001264	0.001157	6.58E-4	9.97E-4	6E-5	7.56E-4	0.001232	3.12E-4
2.85011494252874	765	0.020872	0.01449	0.010626	0.007124	0.00544	0.004091	0.003392	0.00188	0.001563	8.09E-4	0.001769	0.00159	0.002204	0.001869	0.001433	9.97E-4	0.001655	0.013575	0.010687	0.007339	0.0059	0.003589	0.002494	0.001909	0.002212	0.002393	9.31E-4	0.001432	0.001742	0.001098	0.00132	0.003218	0.001068	0.001343	0.009799	0.006941	0.005431	0.00366	0.003144	0.002625	0.001509	0.002082	0.001695	6.6E-4	2.25E-4	5.71E-4	0.001569	0.001138
2.84357798165138	764	0.021813	0.015737	0.010903	0.007506	0.005322	0.004872	0.003679	0.002611	0.0023	6.12E-4	0.001042	0.001976	0.00178	0.001521	0.001627	4.5E-4	0.001033	0.014543	0.011346	0.007576	0.006185	0.00362	0.002583	0.002007	0.002119	0.002636	0.001137	8.65E-4	0.001787	8.05E-4	0.001199	0.003416	7.85E-4	6.36E-4	0.009544	0.007163	0.005186	0.003949	0.002517	0.002181	0.001519	0.002422	0.002093	0.001024	8.03E-4	4.89E-4	0.001543	0.001661
2.8370709382151	763	0.023368	0.016718	0.012008	0.007614	0.005641	0.004855	0.004034	0.003093	0.002406	9.13E-4	7.21E-4	0.001818	0.001928	0.001945	0.001283	8.35E-4	7.32E-4	0.015369	0.011675	0.007842	0.006036	0.004078	0.002586	0.002567	0.002488	0.002205	0.001942	0.001021	0.00168	6.44E-4	0.001224	0.003752	8.99E-4	7.43E-4	0.010338	0.006611	0.005176	0.004342	0.00305	0.002488	0.00257	0.002268	0.002319	0.001293	0.001408	7.2E-4	0.001146	0.001794
2.83059360730594	762	0.024235	0.017416	0.012534	0.008259	0.00581	0.004958	0.003762	0.002614	0.00278	0.001277	7.01E-4	0.001377	0.001058	0.001069	8.31E-4	8.13E-4	7.4E-4	0.01613	0.012416	0.007801	0.006406	0.004329	0.003162	0.003059	0.002677	0.002162	0.002049	0.001327	0.002189	8.82E-4	0.001008	0.004463	0.001037	6.25E-4	0.01034	0.006957	0.005017	0.004325	0.003359	0.001683	0.002334	0.002401	0.002226	0.00127	0.001648	8.28E-4	9.25E-4	0.001283
2.82414578587699	761	0.02546	0.018366	0.012957	0.008746	0.006187	0.005329	0.003867	0.002208	0.002468	0.001543	7.22E-4	0.001164	4.6E-4	7.26E-4	1.22E-4	7.64E-4	5.25E-4	0.016868	0.012508	0.00817	0.006348	0.004568	0.003511	0.002433	0.002608	0.002129	0.002045	0.001724	0.002114	8E-4	7.72E-4	0.004129	0.0012	7.02E-4	0.010562	0.00712	0.00531	0.004967	0.003625	0.001363	0.002616	0.001897	0.001862	0.002097	0.001625	8E-4	7.01E-4	8.81E-4
2.81772727272727	760	0.027197	0.019328	0.014217	0.009614	0.006893	0.005126	0.003802	0.002632	0.002378	0.001985	0.001804	0.001426	5.44E-4	7.71E-4	3.42E-4	0.001341	0.001323	0.017492	0.01333	0.008481	0.006987	0.005018	0.003993	0.00242	0.002943	0.002462	0.002025	0.002162	0.002018	0.001019	7.7E-4	0.003927	0.001723	9.96E-4	0.011462	0.008073	0.00564	0.005482	0.004273	0.001581	0.002769	0.002392	0.002078	0.002092	0.001798	0.001173	0.001622	0.001026
2.81133786848073	759	0.028881	0.020223	0.014959	0.010442	0.007225	0.004988	0.003688	0.002666	0.002564	0.002327	0.00218	0.002386	0.001308	0.001135	0.001299	0.001795	0.001778	0.018608	0.013804	0.009575	0.007645	0.00553	0.004163	0.00242	0.003039	0.003284	0.001937	0.002019	0.002242	0.001619	0.001137	0.004099	0.001779	0.001213	0.012792	0.008521	0.006396	0.005964	0.004299	0.002155	0.002563	0.002156	0.001969	0.002255	0.001955	0.001412	0.002175	0.001236
2.80497737556561	758	0.029741	0.021196	0.014871	0.010505	0.007432	0.005635	0.004601	0.002372	0.001847	0.00149	0.002076	0.002154	0.001097	0.001248	0.001298	0.001345	0.001244	0.018867	0.013928	0.009612	0.007759	0.004893	0.003963	0.00247	0.00302	0.003047	0.001365	0.001677	0.001758	0.001374	0.001433	0.003611	0.001721	9.46E-4	0.013579	0.00873	0.0065	0.00578	0.004332	0.002189	0.002297	0.001621	0.001722	0.001561	0.001183	8.98E-4	0.001745	0.001048
2.79864559819413	757	0.03105	0.022261	0.016229	0.011114	0.007817	0.006024	0.004858	0.003369	0.001754	0.00125	0.002085	0.001979	0.001484	0.002139	0.001715	0.001375	0.001273	0.019988	0.014867	0.009992	0.008536	0.004894	0.00363	0.002914	0.002732	0.00257	0.001272	0.001396	0.001644	0.001364	0.001187	0.00389	0.001476	8.15E-4	0.013739	0.010174	0.006904	0.00538	0.004044	0.003246	0.001813	0.002006	0.001933	0.001402	0.001234	0.001124	0.002327	0.00161
2.79234234234234	756	0.032523	0.023131	0.017006	0.011247	0.008281	0.006396	0.004955	0.003832	0.002192	0.001542	0.002118	0.001749	0.002043	0.00199	0.001583	0.001102	0.00139	0.021091	0.015867	0.010759	0.008406	0.005317	0.003603	0.003239	0.003197	0.002652	0.001244	0.001598	0.001519	0.001209	0.001311	0.004342	0.001236	5.8E-4	0.013872	0.010047	0.007635	0.005315	0.003957	0.003363	0.00225	0.002017	0.001847	0.001559	9.23E-4	9.45E-4	0.001766	0.001489
2.78606741573034	755	0.033983	0.024574	0.01771	0.011782	0.008046	0.007059	0.005398	0.003503	0.00257	0.001438	0.001976	0.001458	0.002291	0.001334	0.001377	8.19E-4	0.001304	0.022215	0.016223	0.01099	0.008188	0.005301	0.003358	0.003148	0.002707	0.002	0.001619	0.001087	0.001295	5.55E-4	7.13E-4	0.004289	8.62E-4	2.35E-4	0.013826	0.009806	0.00743	0.005638	0.003639	0.003162	0.002537	0.002453	0.002424	8.02E-4	9.34E-4	3.43E-4	0.001501	0.001616
2.77982062780269	754	0.035368	0.025255	0.01866	0.012138	0.008551	0.006941	0.005126	0.003285	0.00297	0.001274	0.001339	0.001399	0.001678	0.001101	9.74E-4	8.11E-4	6.22E-4	0.023289	0.017396	0.011604	0.008315	0.005907	0.003948	0.003676	0.003104	0.002467	0.002265	0.001965	0.001994	7.3E-4	2.55E-4	0.004971	0.001113	5.94E-4	0.014071	0.009916	0.007006	0.005596	0.004106	0.002454	0.002573	0.002234	0.002412	4.37E-4	0.001068	4.5E-5	0.001099	0.001387
2.77360178970917	753	0.037389	0.026389	0.01969	0.012616	0.008989	0.007082	0.005155	0.003454	0.003116	0.001764	0.00135	0.001579	0.001432	0.001023	4.81E-4	0.001404	6.21E-4	0.024604	0.017842	0.012176	0.008651	0.006901	0.004499	0.003113	0.003568	0.002842	0.002376	0.002332	0.002345	0.0013	0.001494	0.0047	0.001347	8.88E-4	0.015259	0.010346	0.007058	0.006314	0.004818	0.002479	0.003048	0.002486	0.002697	0.001159	0.001676	5.55E-4	0.001013	0.001553
2.76741071428571	752	0.039525	0.02797	0.02022	0.013249	0.009751	0.007471	0.005318	0.003476	0.003117	0.001968	0.001878	0.00186	9.99E-4	6.84E-4	5.93E-4	0.001288	6.39E-4	0.025224	0.018437	0.012843	0.009219	0.007667	0.004989	0.002745	0.003759	0.003255	0.002243	0.00251	0.002217	0.001784	0.002393	0.004553	0.00151	0.001088	0.015801	0.010596	0.007741	0.00698	0.005077	0.00262	0.003294	0.002454	0.002166	0.001855	0.001735	0.001045	0.001211	0.001343
2.76124721603563	751	0.040883	0.029107	0.021456	0.014309	0.010227	0.007145	0.004897	0.003225	0.0034	0.002101	0.002282	0.001731	4.05E-4	4.42E-4	5.52E-4	0.001265	0.001351	0.02609	0.019421	0.013045	0.010036	0.007518	0.00526	0.003059	0.004115	0.003251	0.002037	0.002346	0.002425	0.00201	0.002046	0.004299	0.001381	9.17E-4	0.0169	0.01149	0.008147	0.007452	0.005512	0.002467	0.002783	0.002212	0.00189	0.002033	0.001837	9.72E-4	0.001582	8.95E-4
2.75511111111111	750	0.042702	0.030187	0.022198	0.015285	0.010584	0.007819	0.005155	0.003617	0.003005	0.001987	0.002354	0.001883	0.001192	7.66E-4	8.49E-4	0.001302	0.001516	0.027089	0.020021	0.014006	0.010753	0.007659	0.005074	0.003697	0.00406	0.003313	0.001827	0.002284	0.002468	0.001876	0.001015	0.004372	0.001882	0.001204	0.017839	0.012682	0.008989	0.007442	0.00518	0.002983	0.002343	0.002457	0.001606	0.002057	0.001839	0.001364	0.001708	0.001143
2.7490022172949	749	0.045182	0.03212	0.023144	0.016256	0.011099	0.00815	0.006084	0.004176	0.00284	0.002386	0.002795	0.002433	0.001337	0.001311	0.001435	0.00109	0.001661	0.028358	0.020729	0.014419	0.011	0.007363	0.004919	0.003711	0.003486	0.003033	0.001156	0.001651	0.001483	0.001227	5.36E-4	0.004142	0.001516	6.61E-4	0.01875	0.013512	0.009627	0.007321	0.005094	0.003999	0.002283	0.002374	0.001698	0.001755	0.001673	0.001496	0.001794	0.001565
2.7429203539823	748	0.047324	0.033928	0.024564	0.016663	0.011752	0.008595	0.00668	0.004259	0.002951	0.002271	0.002528	0.002506	0.001541	0.00199	0.001846	8.94E-4	0.001726	0.030317	0.02204	0.015216	0.011394	0.007544	0.005137	0.004103	0.003472	0.002927	0.001822	0.001489	0.001364	9.35E-4	0	0.004993	0.001425	8.12E-4	0.019768	0.014196	0.010201	0.007585	0.0054	0.004412	0.002442	0.002857	0.002481	0.001602	0.001399	0.001494	0.002112	0.001545
2.73686534216336	747	0.049107	0.034933	0.025468	0.017159	0.01192	0.009289	0.007014	0.004292	0.002819	0.001581	0.002207	0.001897	0.001847	0.002035	0.001799	7.51E-4	0.001023	0.032453	0.023661	0.016401	0.012105	0.008191	0.005338	0.004428	0.003764	0.002931	0.002764	0.001973	0.001885	9.11E-4	3.27E-4	0.00542	0.001502	7.3E-4	0.019916	0.01405	0.01049	0.007446	0.005328	0.003937	0.002688	0.002871	0.002272	0.001125	0.001192	6.91E-4	0.001382	0.001342
2.73083700440529	746	0.051472	0.036369	0.026681	0.018075	0.012505	0.01004	0.007787	0.004903	0.003704	0.001602	0.002137	0.002164	0.002146	0.002184	0.00174	9.13E-4	7.89E-4	0.033441	0.024537	0.016981	0.01207	0.008825	0.005876	0.004577	0.004251	0.003274	0.002735	0.002097	0.001969	8.89E-4	0.001785	0.005544	0.001109	7.94E-4	0.020779	0.014266	0.010596	0.007732	0.00614	0.004166	0.003268	0.003203	0.002979	0.001233	0.00143	6.36E-4	0.001178	0.001941
2.72483516483516	745	0.053774	0.038123	0.028194	0.018659	0.013662	0.010027	0.007486	0.0047	0.004247	0.001928	0.002161	0.002299	0.002335	0.001679	0.001312	0.001292	0.001009	0.034728	0.02568	0.017924	0.012889	0.009803	0.006861	0.004484	0.00464	0.004018	0.003014	0.002466	0.002448	0.00149	0.002302	0.005733	0.001554	9.94E-4	0.021384	0.014851	0.010974	0.008019	0.006229	0.004042	0.00389	0.00324	0.003285	0.001355	0.00171	4.33E-4	0.001005	0.001755
2.71885964912281	744	0.056232	0.040114	0.029483	0.019488	0.013947	0.010113	0.007549	0.004652	0.00416	0.002258	0.002179	0.002307	0.001922	0.001064	0.001124	0.001745	8.67E-4	0.035991	0.026336	0.018292	0.013634	0.010002	0.00727	0.004376	0.004708	0.004518	0.00293	0.002754	0.002503	0.001385	0.002212	0.005372	0.001718	0.001131	0.022167	0.015368	0.01123	0.008582	0.006585	0.004173	0.003917	0.003361	0.003455	0.001869	0.002045	0.001152	9.43E-4	0.001808
2.7129102844639	743	0.058681	0.042128	0.030733	0.020814	0.014847	0.010857	0.007819	0.005009	0.004231	0.002568	0.002354	0.002717	0.001451	7.81E-4	7.81E-4	0.00203	0.001287	0.037336	0.027206	0.018871	0.014533	0.010108	0.007379	0.004651	0.004622	0.004252	0.002555	0.002675	0.002483	0.001433	0.00148	0.005077	0.001755	9.12E-4	0.023824	0.016487	0.011435	0.00977	0.007124	0.004174	0.00412	0.003276	0.00312	0.002243	0.002124	0.001251	0.001541	0.001574
2.70698689956332	742	0.061039	0.04401	0.032298	0.021285	0.015287	0.011064	0.007803	0.0049	0.00379	0.002806	0.002501	0.002763	0.00111	8.53E-4	8.57E-4	0.001625	0.001565	0.03907	0.028308	0.01956	0.015035	0.010127	0.007324	0.00497	0.004628	0.004121	0.002163	0.001973	0.002321	0.001412	0.001132	0.005081	0.001807	0.001045	0.025254	0.017553	0.012275	0.010375	0.007209	0.004565	0.003726	0.002852	0.002556	0.002463	0.001933	0.001463	0.001833	0.001244
2.70108932461874	741	0.063795	0.04594	0.033185	0.022597	0.015751	0.01118	0.008345	0.005241	0.004012	0.003464	0.002761	0.002761	0.001122	0.001126	0.00104	0.001214	0.001621	0.040979	0.029825	0.020894	0.01567	0.010692	0.007464	0.005617	0.004861	0.004108	0.002445	0.002262	0.002306	0.001387	0.001005	0.005633	0.001744	0.001091	0.026323	0.018422	0.013158	0.010623	0.007171	0.004941	0.003315	0.002602	0.002308	0.002376	0.001775	0.001412	0.001723	8.85E-4
2.69521739130435	740	0.066591	0.047799	0.034477	0.023929	0.016222	0.01155	0.008789	0.005765	0.00369	0.003021	0.002927	0.002193	0.001411	0.001382	0.001467	8.83E-4	0.001717	0.043415	0.031489	0.022221	0.016579	0.011176	0.007892	0.006402	0.005291	0.003794	0.002928	0.002293	0.002174	0.001416	0.001079	0.005998	0.001804	9.43E-4	0.027353	0.019417	0.013805	0.010672	0.007065	0.005384	0.003115	0.00262	0.002211	0.001916	0.001229	0.001471	0.001826	0.001001
2.68937093275488	739	0.069422	0.049574	0.035811	0.024679	0.016628	0.011808	0.009498	0.006383	0.003907	0.002547	0.003292	0.002177	0.001837	0.001812	0.001535	6.07E-4	0.001825	0.045352	0.032937	0.022905	0.017095	0.011682	0.0081	0.006277	0.005244	0.003612	0.002923	0.002413	0.00206	0.001509	0.001252	0.005883	0.001391	7.69E-4	0.028171	0.020002	0.014559	0.010527	0.007486	0.005383	0.003454	0.003294	0.002555	0.001685	0.001347	9.9E-4	0.001862	0.001098
2.68354978354978	738	0.072431	0.051966	0.037986	0.025414	0.017791	0.012973	0.010147	0.006548	0.004634	0.002682	0.003208	0.002257	0.002196	0.002084	0.001544	9.38E-4	0.001276	0.047611	0.034719	0.024215	0.017767	0.012717	0.008651	0.006205	0.005705	0.004068	0.003316	0.003365	0.002497	0.001369	0.001983	0.006567	0.001347	0.001203	0.029473	0.020597	0.014862	0.010802	0.007927	0.005187	0.004403	0.003744	0.003139	0.001716	0.001629	7.94E-4	0.001536	0.001855
2.67775377969762	737	0.075748	0.054351	0.039845	0.026551	0.019052	0.013889	0.010218	0.006357	0.004979	0.002474	0.002773	0.002243	0.002305	0.002066	0.001535	0.001307	9.55E-4	0.049235	0.035818	0.025264	0.018172	0.01324	0.009078	0.006315	0.006335	0.00469	0.003457	0.003493	0.002818	0.001546	0.00245	0.006407	0.001159	0.001304	0.030284	0.02114	0.01566	0.011165	0.008591	0.004842	0.004897	0.003925	0.003451	0.001669	0.001622	7.7E-4	0.001417	0.001916
2.67198275862069	736	0.079447	0.056761	0.041834	0.028265	0.019848	0.014486	0.010433	0.006849	0.005515	0.002686	0.002534	0.002516	0.002161	0.002111	0.001355	0.001871	8.89E-4	0.051224	0.037281	0.02624	0.01907	0.013783	0.009657	0.006461	0.00637	0.005138	0.00331	0.00318	0.003186	0.00173	0.002258	0.006156	0.001446	0.001359	0.031787	0.022296	0.016193	0.012074	0.009588	0.0051	0.005334	0.003894	0.003659	0.001883	0.00185	7.72E-4	0.001721	0.00166
2.66623655913978	735	0.082911	0.059283	0.04389	0.029538	0.021004	0.015164	0.010647	0.007117	0.005737	0.003219	0.002386	0.002861	0.001825	0.001558	0.001254	0.001714	7.95E-4	0.05338	0.038751	0.027568	0.020305	0.014205	0.010314	0.007047	0.006138	0.005487	0.003212	0.002779	0.002984	0.002073	0.00192	0.006328	0.001575	0.001588	0.033563	0.023568	0.016918	0.01287	0.009711	0.005519	0.005256	0.00402	0.003461	0.002153	0.002436	0.001167	0.001885	0.001636
2.66051502145923	734	0.085672	0.061568	0.045324	0.030846	0.022209	0.015637	0.010728	0.007515	0.005353	0.003637	0.002588	0.002977	0.001524	9.97E-4	6.96E-4	0.001384	8.63E-4	0.055688	0.040309	0.028585	0.021172	0.014566	0.010468	0.007534	0.006015	0.005074	0.002489	0.002443	0.002711	0.001735	0.001516	0.006038	0.001674	0.001208	0.035138	0.024867	0.017348	0.013433	0.009787	0.005816	0.005057	0.003643	0.002949	0.002391	0.002193	0.001298	0.001432	0.001241
2.65481798715203	733	0.089643	0.064132	0.047064	0.032423	0.022911	0.016193	0.011519	0.008163	0.005191	0.004351	0.00304	0.00336	0.0016	0.001165	8.05E-4	0.001224	0.001478	0.058731	0.042614	0.029831	0.022188	0.015095	0.010865	0.008174	0.006388	0.005076	0.002864	0.002844	0.002898	0.001828	0.001368	0.006475	0.001939	0.001103	0.037276	0.026535	0.018176	0.014281	0.009969	0.006794	0.005116	0.003703	0.002973	0.002765	0.00235	0.001722	0.001774	0.001283
2.6491452991453	732	0.094136	0.067487	0.049414	0.034197	0.024015	0.017285	0.012599	0.008855	0.005447	0.004772	0.004013	0.003446	0.001607	0.001683	0.001246	0.001289	0.002081	0.061681	0.044707	0.031466	0.023167	0.016216	0.011261	0.008542	0.006715	0.005037	0.003638	0.003017	0.003051	0.001656	0.001408	0.006901	0.001817	9.95E-4	0.039137	0.028048	0.019189	0.015123	0.010371	0.00754	0.00536	0.004234	0.003528	0.003234	0.002089	0.00214	0.002412	0.001562
2.64349680170576	731	0.098239	0.07097	0.051527	0.03557	0.024866	0.018275	0.013341	0.009487	0.006123	0.004769	0.004214	0.003394	0.001735	0.00213	0.001893	0.001078	0.002589	0.064519	0.046735	0.033529	0.024163	0.017602	0.011565	0.009058	0.007362	0.005636	0.004069	0.003691	0.00304	0.001872	0.002161	0.007514	0.001809	0.001258	0.04069	0.029218	0.020266	0.015724	0.010742	0.007588	0.005571	0.004812	0.003865	0.002934	0.0021	0.001846	0.002525	0.001584
2.63787234042553	730	0.102091	0.073856	0.054158	0.037086	0.025834	0.018892	0.013872	0.009476	0.006472	0.004429	0.004054	0.003078	0.002319	0.002313	0.002168	8.83E-4	0.002143	0.067258	0.049351	0.035185	0.025719	0.018825	0.012451	0.009321	0.008008	0.006265	0.004524	0.004248	0.003031	0.002387	0.002549	0.007673	0.001878	0.001778	0.042382	0.030189	0.02159	0.016026	0.011167	0.00764	0.005953	0.005157	0.004239	0.002294	0.001994	0.001394	0.001997	0.001642
2.63227176220807	729	0.106151	0.076802	0.056541	0.03854	0.027186	0.020134	0.01444	0.009438	0.006914	0.003995	0.003839	0.00283	0.002509	0.002391	0.002187	0.001244	0.001394	0.069984	0.051576	0.036842	0.026757	0.019482	0.013264	0.009254	0.008195	0.006694	0.004534	0.004475	0.003798	0.002536	0.002825	0.007483	0.002078	0.002123	0.043832	0.030942	0.022663	0.016468	0.012039	0.007521	0.006188	0.005402	0.004507	0.001984	0.002111	0.001257	0.001491	0.001603
2.62669491525424	728	0.110861	0.080417	0.059033	0.040399	0.02903	0.021365	0.015146	0.010091	0.007946	0.003966	0.00387	0.003354	0.002783	0.00257	0.00238	0.002038	0.001289	0.073029	0.053588	0.038237	0.028235	0.020004	0.014312	0.009676	0.008437	0.00679	0.004619	0.004161	0.004283	0.002745	0.002918	0.007365	0.002528	0.001877	0.045658	0.032364	0.023617	0.017149	0.013224	0.008156	0.006934	0.005651	0.004929	0.002334	0.002752	0.001419	0.001703	0.001858
2.62114164904863	727	0.115438	0.084124	0.061702	0.042931	0.030663	0.022219	0.015695	0.01071	0.008363	0.004516	0.004113	0.003956	0.003029	0.002444	0.00226	0.002346	0.001167	0.075911	0.05547	0.039692	0.029579	0.020401	0.015318	0.010455	0.008508	0.006784	0.00413	0.003869	0.00407	0.002635	0.002322	0.007198	0.002615	0.001723	0.047941	0.034181	0.024862	0.018078	0.013985	0.008934	0.007373	0.005806	0.00511	0.002843	0.002963	0.001658	0.001608	0.002396
2.61561181434599	726	0.120592	0.087936	0.064767	0.045103	0.031897	0.023533	0.016144	0.011477	0.008589	0.005364	0.004054	0.004353	0.002559	0.002238	0.00181	0.002232	0.00113	0.079068	0.058136	0.041207	0.030965	0.021439	0.016079	0.011606	0.008808	0.006791	0.004044	0.003883	0.003756	0.002406	0.002029	0.007073	0.002525	0.001455	0.050437	0.036112	0.026092	0.019112	0.01443	0.009783	0.007423	0.005876	0.005088	0.003243	0.003409	0.002156	0.001602	0.002455
2.61010526315789	725	0.125887	0.09163	0.067437	0.046939	0.032893	0.024251	0.017076	0.011948	0.008733	0.005864	0.0042	0.00441	0.002422	0.002112	0.001742	0.002053	0.001419	0.083144	0.060862	0.042987	0.032394	0.022599	0.016444	0.012541	0.009185	0.006751	0.004431	0.004079	0.003584	0.002282	0.001759	0.007154	0.00217	0.001235	0.052937	0.038029	0.026999	0.020435	0.01491	0.010324	0.007455	0.005756	0.004303	0.003486	0.003624	0.002309	0.001728	0.002176
2.6046218487395	724	0.131126	0.095535	0.070207	0.049058	0.034668	0.025017	0.018116	0.012932	0.00907	0.006533	0.004753	0.00452	0.002666	0.002385	0.001939	0.002115	0.001962	0.087451	0.063654	0.045388	0.033562	0.024023	0.016986	0.012957	0.009689	0.006982	0.005179	0.004742	0.003795	0.002501	0.001998	0.007106	0.002132	0.001241	0.055641	0.040318	0.028509	0.021916	0.015438	0.010962	0.007715	0.006339	0.004401	0.003825	0.003372	0.00276	0.00225	0.001939
2.59916142557652	723	0.136522	0.099684	0.073135	0.051106	0.036396	0.026318	0.019052	0.013975	0.009289	0.007036	0.005541	0.004314	0.002722	0.002447	0.002126	0.001545	0.00217	0.091094	0.066791	0.047792	0.034462	0.02544	0.017561	0.012966	0.010377	0.007629	0.005771	0.00525	0.003879	0.002782	0.002303	0.007547	0.002102	0.001256	0.058354	0.042121	0.029949	0.023079	0.016154	0.011468	0.00816	0.006794	0.005253	0.004035	0.002895	0.002688	0.002668	0.001765
2.59372384937238	722	0.142165	0.103808	0.076694	0.053321	0.038191	0.027553	0.020136	0.014513	0.009727	0.007002	0.005864	0.004071	0.002982	0.002798	0.002389	0.001319	0.002214	0.094928	0.070153	0.05028	0.036312	0.026754	0.018345	0.01312	0.01139	0.008652	0.006212	0.00568	0.004234	0.002991	0.002687	0.007781	0.002351	0.001626	0.061165	0.04405	0.031318	0.023973	0.017389	0.011818	0.008805	0.007092	0.006169	0.003921	0.002665	0.002237	0.002769	0.001688
2.58830897703549	721	0.148496	0.108548	0.080437	0.056136	0.04081	0.029203	0.021339	0.015121	0.01061	0.007008	0.006383	0.004477	0.003475	0.003552	0.002458	0.001889	0.002333	0.09929	0.073192	0.052663	0.03844	0.02795	0.019682	0.013766	0.012262	0.009045	0.006305	0.005481	0.0045	0.003368	0.002796	0.007763	0.002326	0.001528	0.064123	0.046358	0.033332	0.025054	0.018832	0.012451	0.009926	0.007991	0.00689	0.003743	0.003135	0.002657	0.002955	0.002096
2.58291666666667	720	0.154924	0.11352	0.083916	0.058942	0.042821	0.031013	0.02271	0.015379	0.0114	0.00716	0.006683	0.004783	0.003903	0.003493	0.002616	0.002382	0.001988	0.103457	0.07651	0.055104	0.04097	0.029304	0.021229	0.014933	0.012531	0.009442	0.006221	0.005322	0.005021	0.003503	0.003041	0.007865	0.002777	0.001809	0.066781	0.048139	0.035511	0.026025	0.020171	0.013023	0.010745	0.008676	0.007045	0.003913	0.003465	0.00251	0.00299	0.00245
2.57754677754678	719	0.161375	0.118373	0.087641	0.062029	0.044413	0.033083	0.02379	0.016114	0.012025	0.007335	0.006944	0.005244	0.004089	0.003267	0.002731	0.0026	0.001645	0.107839	0.079788	0.057734	0.043159	0.030515	0.022661	0.016231	0.012712	0.009604	0.006393	0.005467	0.005466	0.003277	0.002774	0.007507	0.002894	0.001996	0.07008	0.05024	0.037566	0.027223	0.020989	0.013737	0.011254	0.008841	0.006939	0.004088	0.004164	0.002225	0.002866	0.002716
2.57219917012448	718	0.168356	0.123802	0.092	0.065605	0.046931	0.035166	0.024813	0.017716	0.013137	0.008186	0.007267	0.006349	0.004335	0.003377	0.003171	0.002981	0.00191	0.113101	0.083455	0.06073	0.045245	0.032099	0.024086	0.01764	0.013307	0.009955	0.007024	0.00609	0.005885	0.003304	0.002834	0.007365	0.003125	0.002053	0.073657	0.053328	0.039728	0.028972	0.021887	0.015196	0.011949	0.008933	0.007305	0.004842	0.005007	0.002866	0.00285	0.003133
2.56687370600414	717	0.175514	0.129612	0.096521	0.068585	0.049491	0.037024	0.026054	0.018755	0.01433	0.009333	0.007563	0.007013	0.004312	0.003316	0.003458	0.002932	0.002139	0.118709	0.087616	0.063734	0.047303	0.034098	0.025312	0.018899	0.014231	0.010541	0.007692	0.006799	0.005744	0.003575	0.002757	0.007766	0.002955	0.001884	0.077487	0.056791	0.041926	0.031153	0.022977	0.01652	0.01253	0.009069	0.00742	0.005701	0.005571	0.003676	0.003003	0.003134
2.56157024793388	716	0.182913	0.135391	0.100897	0.071789	0.052528	0.038529	0.027793	0.020052	0.014985	0.010278	0.007895	0.007293	0.004524	0.003665	0.003467	0.002692	0.00239	0.124481	0.092081	0.066967	0.049657	0.036514	0.026374	0.019498	0.015296	0.011248	0.008367	0.007195	0.005545	0.003972	0.002795	0.008076	0.002392	0.001576	0.082085	0.060576	0.044151	0.033549	0.024242	0.017674	0.012905	0.009816	0.007642	0.006126	0.005631	0.004076	0.003438	0.003149
2.55628865979381	715	0.191054	0.141803	0.105645	0.075724	0.055533	0.040351	0.029616	0.021702	0.01524	0.011353	0.00873	0.007346	0.004782	0.004163	0.003184	0.002699	0.00289	0.130824	0.097323	0.07108	0.052791	0.039222	0.027814	0.020664	0.016816	0.012583	0.009509	0.007573	0.006141	0.004645	0.003605	0.008367	0.002534	0.002087	0.086676	0.064366	0.04673	0.035737	0.025854	0.019068	0.013755	0.010983	0.008387	0.006493	0.005429	0.004182	0.004118	0.00316
2.55102880658436	714	0.199732	0.148347	0.110892	0.07954	0.058288	0.042641	0.03148	0.022978	0.016411	0.01241	0.009506	0.007525	0.005101	0.004645	0.003401	0.002541	0.003005	0.13731	0.102831	0.075244	0.055904	0.041486	0.029691	0.021786	0.018317	0.013633	0.010059	0.007928	0.00663	0.004891	0.004196	0.008716	0.00302	0.002471	0.091777	0.068005	0.049345	0.037663	0.027697	0.02012	0.015069	0.012144	0.00953	0.006855	0.005465	0.004141	0.004504	0.003047
2.54579055441478	713	0.208948	0.15524	0.116398	0.083742	0.061394	0.045263	0.033545	0.024223	0.017898	0.013042	0.010489	0.007797	0.005971	0.005072	0.003655	0.00254	0.003319	0.143993	0.108026	0.079532	0.05925	0.043631	0.031765	0.023058	0.01946	0.01455	0.010477	0.008331	0.007229	0.005055	0.004558	0.008893	0.003653	0.002706	0.097361	0.071792	0.052501	0.040034	0.030148	0.02109	0.016756	0.013361	0.010511	0.006939	0.005679	0.004513	0.004777	0.003132
2.5405737704918	712	0.218766	0.163215	0.122146	0.088379	0.06496	0.048391	0.035718	0.025605	0.019402	0.013725	0.011464	0.008378	0.006752	0.005696	0.003721	0.003117	0.003557	0.151041	0.113744	0.084304	0.063011	0.046174	0.034284	0.024847	0.020419	0.015484	0.011108	0.0089	0.00807	0.005187	0.004411	0.009063	0.003938	0.002853	0.102669	0.075914	0.056498	0.042767	0.03253	0.02239	0.018485	0.014301	0.011371	0.007137	0.006478	0.004376	0.004742	0.003692
2.53537832310838	711	0.228894	0.171597	0.128626	0.093679	0.069106	0.052129	0.038243	0.027537	0.021269	0.014466	0.012285	0.00948	0.00759	0.006256	0.004111	0.003935	0.003431	0.159042	0.119815	0.08908	0.06704	0.049192	0.037101	0.027159	0.021566	0.016395	0.011599	0.009546	0.008441	0.005553	0.004236	0.008824	0.004153	0.002741	0.108697	0.080818	0.060725	0.045702	0.034951	0.024497	0.020046	0.015469	0.012212	0.007934	0.00728	0.004635	0.004661	0.004455
2.53020408163265	710	0.239769	0.179864	0.135729	0.099221	0.07337	0.055711	0.040781	0.029639	0.022792	0.015423	0.013368	0.010296	0.007927	0.006423	0.004611	0.004411	0.002954	0.16828	0.126598	0.094409	0.071092	0.05271	0.039854	0.029779	0.023073	0.017613	0.012668	0.010607	0.008773	0.006199	0.00444	0.008401	0.004103	0.002653	0.115405	0.086389	0.065112	0.048829	0.037424	0.027155	0.021409	0.016359	0.012788	0.009056	0.007972	0.005255	0.004795	0.004773
2.52505091649694	709	0.251818	0.189162	0.143446	0.105201	0.078049	0.059261	0.043609	0.032302	0.024779	0.017101	0.014083	0.011553	0.008256	0.006473	0.005316	0.004588	0.00285	0.178425	0.134302	0.10079	0.075992	0.056675	0.042838	0.032312	0.025187	0.019395	0.014272	0.011675	0.009195	0.006818	0.004996	0.008325	0.004199	0.00264	0.122802	0.092575	0.069704	0.052447	0.039981	0.030028	0.023218	0.017271	0.013485	0.010415	0.008796	0.006177	0.005325	0.004902
2.51991869918699	708	0.264527	0.199654	0.151862	0.111797	0.083025	0.063147	0.04675	0.035266	0.026735	0.018973	0.014841	0.012692	0.008705	0.007003	0.005906	0.004836	0.003404	0.189534	0.143124	0.107864	0.081519	0.061425	0.046375	0.035168	0.027798	0.021536	0.016082	0.012829	0.010048	0.007804	0.005728	0.008647	0.004362	0.002799	0.131375	0.099721	0.074804	0.056751	0.043295	0.032432	0.024981	0.018719	0.014547	0.011656	0.009563	0.006982	0.005839	0.005153
2.51480730223124	707	0.278363	0.210841	0.160978	0.118935	0.088878	0.067727	0.05056	0.038296	0.028779	0.021296	0.016064	0.013775	0.009276	0.007798	0.006317	0.004997	0.004096	0.200711	0.152565	0.114988	0.087226	0.066175	0.049751	0.0377	0.030158	0.023402	0.017747	0.013928	0.011053	0.00857	0.006517	0.008623	0.004304	0.003183	0.140977	0.107739	0.080734	0.061758	0.047167	0.035267	0.026746	0.020691	0.016288	0.012743	0.010299	0.007588	0.006655	0.005128
2.50971659919028	706	0.293569	0.223299	0.17079	0.126934	0.095498	0.07265	0.055225	0.0415	0.030974	0.02366	0.018105	0.015069	0.010338	0.008653	0.007002	0.005008	0.004728	0.212986	0.162651	0.123215	0.094075	0.071294	0.053764	0.040601	0.032733	0.025555	0.019028	0.015039	0.012386	0.009262	0.0075	0.009049	0.004867	0.003805	0.151722	0.116061	0.086994	0.06734	0.051592	0.03875	0.029467	0.023405	0.018448	0.014	0.010993	0.008298	0.007401	0.005504
2.50464646464646	705	0.30974	0.236798	0.18147	0.135731	0.102666	0.078263	0.059831	0.044929	0.033681	0.02582	0.020553	0.016149	0.011806	0.009903	0.007821	0.005346	0.005281	0.226226	0.173587	0.132443	0.101681	0.076989	0.058332	0.044025	0.035591	0.027502	0.020231	0.016604	0.013864	0.009915	0.008103	0.009116	0.005485	0.004011	0.163461	0.124812	0.093916	0.073356	0.056602	0.042113	0.032699	0.02618	0.020699	0.015058	0.011768	0.008792	0.008085	0.005926
2.49959677419355	704	0.327581	0.251162	0.193118	0.145311	0.110669	0.084973	0.064561	0.048836	0.037202	0.0283	0.022719	0.017223	0.013517	0.011074	0.008113	0.005727	0.005953	0.240546	0.185652	0.142046	0.10956	0.083098	0.063527	0.048134	0.038636	0.029869	0.021995	0.018099	0.015134	0.010357	0.008597	0.00876	0.006159	0.00431	0.176024	0.1343	0.102219	0.080153	0.061981	0.046027	0.036412	0.028614	0.022472	0.016143	0.01283	0.009542	0.008634	0.006455
2.49456740442656	703	0.347037	0.266948	0.206044	0.155912	0.119304	0.092095	0.070035	0.053295	0.040868	0.030752	0.025038	0.018748	0.015054	0.012128	0.008763	0.006652	0.006251	0.257363	0.199102	0.152769	0.118114	0.089822	0.069925	0.05286	0.042078	0.032712	0.024179	0.020038	0.016418	0.011275	0.009229	0.008821	0.006669	0.004519	0.189931	0.145451	0.111913	0.087347	0.06784	0.050707	0.040639	0.031425	0.02471	0.018062	0.014567	0.010815	0.009102	0.007312
2.48955823293173	702	0.367833	0.284559	0.220598	0.167541	0.128456	0.099925	0.076332	0.058266	0.045153	0.033761	0.027269	0.02069	0.016513	0.013405	0.009372	0.007581	0.006453	0.27645	0.213829	0.16472	0.127671	0.097802	0.076618	0.058478	0.04626	0.036044	0.027092	0.022275	0.017572	0.013119	0.00995	0.009224	0.007127	0.004647	0.205311	0.158057	0.122415	0.09517	0.073984	0.056056	0.044477	0.034489	0.026742	0.020194	0.016422	0.011907	0.009764	0.008299
2.48456913827655	701	0.391256	0.303691	0.236716	0.180844	0.138907	0.109064	0.083258	0.064192	0.050157	0.037212	0.029836	0.023133	0.018118	0.014429	0.010535	0.008872	0.007022	0.296966	0.23046	0.178202	0.13864	0.107324	0.083748	0.064573	0.050818	0.040027	0.030449	0.024466	0.019015	0.01475	0.01095	0.009501	0.007523	0.005164	0.222545	0.1724	0.134028	0.104495	0.080903	0.062119	0.048925	0.037794	0.029581	0.02284	0.018672	0.013722	0.010818	0.009428
2.4796	700	0.417051	0.325005	0.254265	0.195004	0.150619	0.11828	0.091031	0.070555	0.055154	0.041224	0.03273	0.026164	0.019756	0.015459	0.012202	0.009914	0.007512	0.319549	0.248985	0.193383	0.150984	0.117625	0.091396	0.07107	0.056078	0.044273	0.033902	0.026948	0.020869	0.015976	0.012586	0.010231	0.008087	0.006063	0.241742	0.188537	0.146547	0.114602	0.088859	0.068861	0.053863	0.041745	0.032939	0.025736	0.020799	0.015833	0.012284	0.010241
2.47465069860279	699	0.444512	0.348076	0.273426	0.21046	0.16336	0.128333	0.099682	0.077274	0.060061	0.045627	0.0358	0.028825	0.021438	0.016745	0.013531	0.010489	0.007824	0.343915	0.269487	0.210019	0.16472	0.128648	0.100296	0.07798	0.062006	0.048936	0.037428	0.029726	0.023349	0.017579	0.014241	0.011546	0.008752	0.006846	0.262999	0.206147	0.160223	0.125844	0.098211	0.076165	0.059	0.046281	0.036622	0.028394	0.022645	0.017447	0.013891	0.011058
2.46972111553785	698	0.474554	0.373027	0.294228	0.228028	0.178034	0.140274	0.109493	0.084963	0.066018	0.050755	0.040031	0.03188	0.023906	0.018636	0.015186	0.011337	0.008862	0.370342	0.291643	0.228555	0.179726	0.140413	0.110074	0.085582	0.068507	0.05324	0.041016	0.032701	0.025821	0.019488	0.015655	0.012701	0.009474	0.007505	0.287237	0.226058	0.175589	0.138731	0.108901	0.084586	0.065474	0.052161	0.041033	0.03134	0.024986	0.019289	0.015896	0.012217
2.46481113320079	697	0.507846	0.400975	0.317416	0.247439	0.193955	0.153162	0.120352	0.093508	0.073048	0.056853	0.045129	0.035604	0.026727	0.021239	0.017013	0.012405	0.010374	0.400257	0.316423	0.249047	0.196589	0.153496	0.121309	0.094229	0.075471	0.058659	0.045331	0.036466	0.029065	0.02162	0.017452	0.014316	0.010865	0.008441	0.314264	0.247844	0.193287	0.153133	0.120922	0.09368	0.073474	0.058461	0.045886	0.034924	0.027764	0.021286	0.0178	0.013516
2.45992063492063	696	0.544437	0.432131	0.343349	0.268788	0.211994	0.167944	0.132305	0.103099	0.080924	0.06312	0.050525	0.03943	0.030067	0.024377	0.018637	0.013671	0.01186	0.434149	0.343916	0.271688	0.215295	0.168411	0.133757	0.104158	0.083258	0.064826	0.050279	0.040637	0.032059	0.023748	0.01894	0.01553	0.0122	0.009104	0.344037	0.271982	0.21309	0.169564	0.134174	0.103563	0.082367	0.065221	0.051199	0.03893	0.030795	0.023744	0.019362	0.014661
2.4550495049505	695	0.584071	0.465526	0.3721	0.292361	0.231637	0.184512	0.144908	0.113357	0.089473	0.069588	0.055969	0.043099	0.033832	0.027068	0.02034	0.015051	0.012924	0.471532	0.374277	0.296649	0.23597	0.185343	0.148122	0.115426	0.09185	0.072132	0.056283	0.045168	0.035046	0.026646	0.020693	0.017056	0.013315	0.009835	0.378058	0.29845	0.235272	0.187444	0.148245	0.114784	0.091891	0.072148	0.056422	0.043248	0.034194	0.025774	0.020894	0.016104
2.4501976284585	694	0.627586	0.50261	0.403661	0.318432	0.25276	0.202343	0.159372	0.12521	0.09893	0.077101	0.062104	0.04744	0.037737	0.030084	0.022489	0.017019	0.01398	0.512713	0.408222	0.324418	0.258997	0.204339	0.163794	0.127778	0.101839	0.080491	0.062692	0.05013	0.038643	0.029845	0.022841	0.018162	0.014482	0.010549	0.415665	0.328075	0.260324	0.207274	0.164197	0.127991	0.102272	0.0801	0.062749	0.048661	0.03855	0.028764	0.023104	0.018104
2.44536489151874	693	0.675422	0.544008	0.438575	0.347208	0.276574	0.222207	0.175436	0.138763	0.110065	0.08536	0.069	0.052898	0.042272	0.033613	0.024804	0.019485	0.015215	0.558124	0.446772	0.355344	0.284451	0.225682	0.181178	0.141868	0.113097	0.089772	0.069904	0.055498	0.043144	0.033256	0.025561	0.020042	0.015904	0.011868	0.45678	0.361592	0.287822	0.229573	0.181963	0.14256	0.113672	0.089006	0.070257	0.054884	0.04333	0.032754	0.025523	0.020779
2.44055118110236	692	0.728206	0.588898	0.476678	0.378841	0.302747	0.243758	0.193031	0.15347	0.122305	0.094954	0.075802	0.059001	0.046914	0.036822	0.027667	0.021798	0.016527	0.607587	0.489586	0.390658	0.313352	0.249049	0.200186	0.157503	0.12599	0.099705	0.07806	0.061942	0.048411	0.037316	0.028961	0.022664	0.017517	0.013249	0.502519	0.400156	0.318451	0.25466	0.201844	0.158997	0.125991	0.099314	0.078584	0.061366	0.048512	0.037061	0.028583	0.023359
2.43575638506876	691	0.785446	0.637383	0.518254	0.414047	0.331603	0.267925	0.212881	0.169601	0.135345	0.105727	0.083583	0.065898	0.051763	0.040544	0.031143	0.024029	0.017857	0.661545	0.53543	0.429583	0.344547	0.274592	0.220889	0.17425	0.139608	0.109883	0.086488	0.068736	0.053835	0.041379	0.032592	0.024923	0.019241	0.014367	0.553227	0.442842	0.352132	0.282523	0.224418	0.177813	0.140131	0.110908	0.087756	0.068527	0.054231	0.041585	0.032368	0.025807
2.43098039215686	690	0.848156	0.691343	0.56388	0.45356	0.363901	0.294505	0.235146	0.18767	0.149479	0.117633	0.092889	0.073456	0.057212	0.044759	0.034564	0.026898	0.019945	0.721265	0.585875	0.472367	0.37913	0.302788	0.244278	0.192515	0.154445	0.121629	0.095754	0.076741	0.060184	0.045745	0.036169	0.028167	0.021364	0.016379	0.609391	0.489896	0.38995	0.312981	0.249601	0.197851	0.156171	0.123909	0.09805	0.076221	0.060304	0.046764	0.036549	0.02875
2.42622309197652	689	0.918696	0.752177	0.615772	0.498685	0.402534	0.326591	0.261601	0.208714	0.166952	0.131986	0.104683	0.082977	0.064133	0.050687	0.039757	0.030604	0.023858	0.789072	0.64328	0.520162	0.420209	0.336248	0.272875	0.215083	0.172409	0.136316	0.108113	0.086041	0.067959	0.051852	0.040758	0.032298	0.024586	0.019221	0.673806	0.542571	0.434659	0.349912	0.280079	0.221335	0.176171	0.139135	0.109971	0.086182	0.067733	0.052874	0.041266	0.032871
2.421484375	688	0.991999	0.815371	0.66983	0.544676	0.441484	0.359361	0.288609	0.230516	0.185016	0.146306	0.116816	0.092766	0.071891	0.057284	0.044975	0.034402	0.02769	0.85998	0.702491	0.5696	0.462447	0.370735	0.301598	0.238477	0.19112	0.151272	0.120887	0.095788	0.075658	0.058405	0.046005	0.036175	0.027877	0.022382	0.740977	0.597672	0.480567	0.387938	0.311369	0.245427	0.196539	0.1551	0.122687	0.096382	0.075831	0.059004	0.046505	0.037088
2.41676413255361	687	1.070131	0.882379	0.726823	0.593254	0.481947	0.393281	0.316564	0.25366	0.2036	0.161216	0.129194	0.101812	0.080326	0.063611	0.049349	0.037784	0.030549	0.9352	0.765442	0.622566	0.506691	0.4066	0.330937	0.262369	0.210606	0.166583	0.132982	0.106424	0.083467	0.064574	0.05099	0.040119	0.030923	0.02441	0.812408	0.656906	0.528793	0.427426	0.343428	0.271059	0.217065	0.171794	0.136409	0.107011	0.084567	0.065805	0.051868	0.041104
2.41206225680934	686	1.154719	0.955949	0.789637	0.646452	0.526248	0.430582	0.347515	0.278739	0.223269	0.177309	0.142409	0.111581	0.088676	0.070178	0.05354	0.041513	0.032692	1.018926	0.835161	0.68081	0.554847	0.446334	0.364206	0.288442	0.231954	0.183736	0.146473	0.117643	0.091777	0.071252	0.056166	0.044191	0.034081	0.026406	0.891356	0.722301	0.581945	0.470924	0.378656	0.299473	0.239661	0.190101	0.151363	0.118133	0.093531	0.073048	0.057579	0.044919
2.4073786407767	685	1.245585	1.034793	0.857521	0.703256	0.574019	0.470654	0.38064	0.305692	0.245088	0.194932	0.156774	0.122131	0.097448	0.077309	0.058558	0.04581	0.035684	1.109	0.910511	0.743797	0.60704	0.489449	0.400118	0.316846	0.254913	0.202517	0.160779	0.129342	0.100632	0.078297	0.061392	0.048699	0.037574	0.028656	0.978002	0.793459	0.640377	0.518677	0.417319	0.330831	0.264474	0.210343	0.16749	0.130853	0.103771	0.080785	0.063768	0.049545
2.40271317829457	684	1.342336	1.118261	0.929296	0.763804	0.624965	0.513295	0.415122	0.33433	0.268367	0.214	0.171978	0.134025	0.107041	0.084903	0.064542	0.050649	0.038827	1.204714	0.991701	0.811939	0.663402	0.53596	0.438797	0.347387	0.279287	0.222771	0.176858	0.141479	0.110277	0.085853	0.067108	0.053359	0.041298	0.031295	1.07223	0.870536	0.703644	0.570326	0.459407	0.364897	0.291323	0.232433	0.184588	0.144646	0.114685	0.089441	0.07035	0.054932
2.39806576402321	683	1.445363	1.206398	1.005947	0.82778	0.67892	0.558675	0.452015	0.364548	0.293168	0.234137	0.187284	0.146738	0.116632	0.09235	0.070643	0.055569	0.042284	1.306802	1.078453	0.884614	0.723589	0.585674	0.47984	0.381224	0.305431	0.244175	0.194438	0.155109	0.120905	0.094285	0.073289	0.058344	0.044729	0.034108	1.173793	0.953353	0.771143	0.625866	0.504424	0.40151	0.320321	0.255679	0.202429	0.159376	0.126162	0.098416	0.077309	0.060207
2.39343629343629	682	1.552709	1.299557	1.08614	0.896101	0.736243	0.606643	0.490747	0.396821	0.319526	0.255299	0.203734	0.160253	0.12643	0.100244	0.077322	0.060186	0.046018	1.416468	1.170968	0.961111	0.787571	0.637866	0.522928	0.417448	0.333748	0.266607	0.213098	0.168928	0.132329	0.103103	0.080038	0.063332	0.04877	0.037219	1.282755	1.041975	0.844242	0.685621	0.552893	0.441016	0.351534	0.280106	0.221972	0.174691	0.138019	0.10788	0.084157	0.066097
2.3888246628131	681	1.664205	1.397458	1.169308	0.967409	0.796179	0.656156	0.531578	0.431126	0.346997	0.277616	0.221078	0.174545	0.137263	0.108461	0.084259	0.065265	0.050182	1.532343	1.268624	1.042487	0.855292	0.69277	0.568587	0.455044	0.3636	0.290103	0.232371	0.183949	0.144454	0.112244	0.087293	0.068392	0.05249	0.040373	1.399248	1.138533	0.923458	0.750346	0.605262	0.483224	0.386651	0.306836	0.243043	0.191174	0.150971	0.118235	0.09153	0.07267
2.38423076923077	680	1.779442	1.49712	1.254174	1.039875	0.85729	0.707051	0.57335	0.466249	0.375126	0.300186	0.238868	0.189172	0.148502	0.117383	0.09134	0.070274	0.054278	1.652424	1.370514	1.127599	0.925701	0.749707	0.616184	0.493462	0.395445	0.314128	0.251683	0.199607	0.156884	0.121559	0.095128	0.073857	0.056511	0.043569	1.524134	1.241656	1.007351	0.818786	0.66034	0.527509	0.423353	0.33464	0.265654	0.208866	0.164687	0.129282	0.100138	0.079224
2.37965451055662	679	1.894982	1.596893	1.340304	1.112724	0.918239	0.757701	0.615241	0.500437	0.402692	0.322191	0.256912	0.203248	0.159718	0.126212	0.097819	0.074934	0.05811	1.776455	1.473998	1.21464	0.997676	0.808308	0.664833	0.532184	0.427719	0.339351	0.271465	0.216144	0.169251	0.131148	0.102687	0.079751	0.060734	0.046808	1.654616	1.348964	1.094364	0.890002	0.717648	0.573232	0.460181	0.363823	0.289347	0.22712	0.179109	0.139881	0.10886	0.085682
2.37509578544061	678	2.01114	1.697696	1.427244	1.186212	0.979138	0.808326	0.657891	0.535187	0.43096	0.344335	0.275082	0.217054	0.171279	0.135169	0.104197	0.079771	0.061855	1.904029	1.580287	1.30372	1.071299	0.868874	0.714586	0.571764	0.459817	0.365646	0.291906	0.232831	0.182031	0.141212	0.110632	0.086142	0.065292	0.050098	1.790335	1.461008	1.185589	0.963627	0.777647	0.621448	0.498703	0.395307	0.31408	0.246414	0.194334	0.151824	0.118379	0.092126
2.37055449330784	677	2.126072	1.797406	1.512933	1.258582	1.039347	0.859733	0.699765	0.569691	0.458905	0.366957	0.293328	0.230673	0.182828	0.144451	0.110367	0.085101	0.065211	2.033105	1.689232	1.394837	1.14597	0.930814	0.765161	0.612075	0.492231	0.39219	0.312518	0.249127	0.194489	0.151559	0.118069	0.092214	0.069529	0.053382	1.932656	1.577618	1.28091	1.040748	0.840562	0.67198	0.538761	0.42829	0.339723	0.266528	0.210213	0.164293	0.128227	0.099441
2.36603053435115	676	2.23835	1.893831	1.596727	1.329868	1.099268	0.909729	0.740735	0.60306	0.486425	0.389214	0.311179	0.243929	0.194021	0.153518	0.117002	0.090376	0.068799	2.166281	1.801845	1.487603	1.222058	0.993584	0.81701	0.653282	0.524976	0.419351	0.334207	0.265798	0.207572	0.16205	0.126133	0.098892	0.074828	0.057501	2.084863	1.701405	1.381593	1.122329	0.906608	0.724959	0.580918	0.462904	0.366534	0.288042	0.227107	0.177541	0.13841	0.107565
2.36152380952381	675	2.349884	1.988007	1.67761	1.397614	1.156185	0.957289	0.779647	0.634498	0.512567	0.41087	0.327908	0.257043	0.204099	0.161353	0.123045	0.095609	0.07236	2.299253	1.914137	1.580342	1.298171	1.055987	0.867826	0.694432	0.55805	0.446209	0.355615	0.282255	0.22062	0.172145	0.133878	0.105276	0.079851	0.061246	2.242013	1.830865	1.486318	1.207551	0.974984	0.780275	0.624494	0.497646	0.394193	0.309778	0.24425	0.191149	0.14847	0.116065
2.35703422053232	674	2.448118	2.076561	1.752412	1.461741	1.210258	1.002891	0.816332	0.664671	0.537415	0.430964	0.343609	0.269779	0.213927	0.168837	0.128983	0.100495	0.075955	2.433791	2.023825	1.671074	1.373666	1.117406	0.917948	0.735515	0.590531	0.472114	0.376624	0.297996	0.233837	0.182193	0.141467	0.110918	0.084501	0.065047	2.405347	1.964075	1.593885	1.294816	1.045738	0.836765	0.669725	0.533258	0.422757	0.332272	0.26187	0.205007	0.159259	0.124682
2.35256166982922	673	2.539052	2.156572	1.823566	1.522035	1.260999	1.044803	0.850078	0.692788	0.560128	0.449767	0.358106	0.281612	0.222841	0.176154	0.134762	0.10493	0.079683	2.563633	2.132978	1.762236	1.44842	1.178134	0.967202	0.77532	0.622902	0.497236	0.397169	0.314416	0.246829	0.191911	0.149291	0.116786	0.088848	0.068455	2.575968	2.102741	1.706577	1.385765	1.118537	0.894841	0.716159	0.570084	0.451958	0.355169	0.279747	0.219247	0.170122	0.133696
2.34810606060606	672	2.628027	2.230137	1.886645	1.575407	1.305835	1.082608	0.880751	0.71814	0.580884	0.466239	0.370674	0.292389	0.23053	0.181985	0.140297	0.10803	0.082937	2.69479	2.241095	1.852449	1.522243	1.23798	1.015596	0.814251	0.654288	0.521897	0.417373	0.330069	0.259093	0.201218	0.156633	0.122133	0.092951	0.071488	2.742851	2.244182	1.822384	1.478959	1.193252	0.954194	0.763958	0.607594	0.482145	0.378388	0.297849	0.2337	0.181243	0.142629
2.34366729678639	671	2.700571	2.296494	1.941803	1.623019	1.345158	1.115536	0.907528	0.740324	0.598292	0.480166	0.381431	0.301499	0.237715	0.187004	0.144425	0.110821	0.085369	2.817581	2.348094	1.940192	1.592166	1.295001	1.062474	0.851506	0.684779	0.546332	0.436183	0.345597	0.270648	0.210694	0.164011	0.127613	0.09728	0.074646	2.922796	2.389853	1.939097	1.57308	1.267946	1.013751	0.812147	0.644938	0.512409	0.401403	0.315787	0.247847	0.19257	0.150917
2.33924528301887	670	2.755759	2.350081	1.990103	1.663277	1.378969	1.143008	0.930725	0.759241	0.613015	0.492089	0.39175	0.308999	0.24361	0.191898	0.148041	0.113525	0.087172	2.940312	2.446752	2.021965	1.658686	1.34897	1.105912	0.885472	0.711697	0.568061	0.453015	0.359509	0.281191	0.219126	0.170812	0.132898	0.100776	0.077386	3.099185	2.531906	2.055938	1.665851	1.342413	1.072932	0.859414	0.682263	0.54241	0.425663	0.334493	0.262406	0.20407	0.159251
2.33483992467043	669	2.79732	2.396464	2.030443	1.695728	1.406113	1.166305	0.949861	0.774426	0.62576	0.501508	0.400692	0.314782	0.249188	0.196204	0.150707	0.115767	0.088486	3.0488	2.545019	2.098034	1.721058	1.399907	1.146676	0.917742	0.737532	0.58907	0.469485	0.37275	0.291397	0.227568	0.1774	0.138332	0.104765	0.080459	3.248249	2.675108	2.16957	1.758235	1.415054	1.130986	0.905467	0.719307	0.571891	0.449246	0.352902	0.276581	0.21558	0.167874
2.33045112781955	668	2.847934	2.433927	2.05927	1.721889	1.427298	1.183426	0.964712	0.786773	0.635292	0.509369	0.407213	0.319175	0.253472	0.199443	0.152764	0.117663	0.089505	3.156139	2.627538	2.168576	1.777095	1.445735	1.182979	0.946841	0.760418	0.608022	0.48444	0.383495	0.300672	0.234616	0.182626	0.143124	0.108186	0.083142	3.406316	2.81106	2.278787	1.845221	1.486165	1.186919	0.949451	0.754422	0.599515	0.471585	0.370262	0.290146	0.226542	0.176455
2.32607879924953	667	2.884693	2.459535	2.081135	1.739794	1.442617	1.196465	0.97516	0.795016	0.64248	0.514843	0.412094	0.321908	0.256468	0.202058	0.154142	0.119142	0.090292	3.23691	2.704129	2.22983	1.827327	1.485822	1.215592	0.972358	0.780709	0.624195	0.497167	0.393949	0.308817	0.240696	0.18713	0.146866	0.111521	0.085647	3.511333	2.926817	2.380033	1.929012	1.552065	1.239233	0.990791	0.787287	0.625409	0.492332	0.386164	0.303358	0.236791	0.184599
2.32172284644195	666	2.897427	2.472716	2.0972	1.752003	1.452601	1.205134	0.981695	0.799966	0.646964	0.518868	0.415184	0.324315	0.258002	0.203406	0.155313	0.120113	0.090915	3.321215	2.767349	2.285212	1.870134	1.520236	1.242319	0.994248	0.798101	0.637619	0.50863	0.402718	0.316201	0.245931	0.191344	0.149635	0.114136	0.087651	3.671894	3.04837	2.478371	2.003801	1.612683	1.287832	1.028198	0.817521	0.648621	0.511093	0.401685	0.315169	0.24559	0.192124
2.31738317757009	665	2.916357	2.486223	2.101715	1.758699	1.458137	1.208897	0.984711	0.802365	0.648782	0.520974	0.416108	0.325886	0.258716	0.203717	0.155976	0.12049	0.09137	3.36821	2.826859	2.327974	1.906268	1.54788	1.26461	1.012296	0.812109	0.648114	0.517062	0.409761	0.321834	0.24982	0.194819	0.15167	0.116084	0.088953	3.703536	3.134187	2.560237	2.071563	1.666389	1.329647	1.061375	0.843386	0.668747	0.526901	0.414734	0.325502	0.252903	0.198191
2.31305970149254	664	2.915054	2.482655	2.104067	1.758249	1.458063	1.209014	0.984123	0.802312	0.648554	0.520763	0.415479	0.326491	0.258201	0.203683	0.15628	0.120888	0.092312	3.430474	2.872608	2.364118	1.934337	1.569902	1.281743	1.025914	0.823388	0.656764	0.523801	0.415497	0.326033	0.253543	0.197861	0.153733	0.117771	0.09028	3.802557	3.233918	2.629894	2.125598	1.71043	1.364304	1.088952	0.864841	0.685897	0.539861	0.424725	0.334118	0.259537	0.203639
2.30875232774674	663	2.911383	2.479884	2.098243	1.753265	1.453899	1.205704	0.981117	0.79982	0.646408	0.51892	0.41387	0.325569	0.256774	0.202513	0.155929	0.120066	0.092017	3.440025	2.894698	2.387337	1.953425	1.584453	1.293435	1.034727	0.830252	0.662426	0.527793	0.419553	0.328651	0.255534	0.199645	0.155123	0.118688	0.091048	3.832012	3.301986	2.686105	2.171408	1.745136	1.391527	1.110757	0.881436	0.699535	0.550457	0.432954	0.340461	0.264594	0.20751
2.30446096654275	662	2.890856	2.467925	2.086663	1.744153	1.445941	1.198641	0.975396	0.795603	0.642203	0.515367	0.410822	0.323278	0.254916	0.200842	0.15506	0.118865	0.091271	3.477833	2.923122	2.405401	1.96177	1.592963	1.29931	1.039393	0.834073	0.665243	0.529719	0.421343	0.329536	0.256709	0.200682	0.156186	0.118928	0.091511	3.851953	3.355664	2.720414	2.202619	1.768356	1.409519	1.125588	0.892743	0.708419	0.557637	0.438324	0.344289	0.268154	0.209769
2.30018552875696	661	2.880701	2.451607	2.074293	1.731946	1.435368	1.189728	0.968667	0.789978	0.637387	0.511319	0.407968	0.321276	0.253216	0.199221	0.154037	0.118049	0.090528	3.481677	2.917644	2.407495	1.965635	1.593932	1.300684	1.039262	0.833884	0.665479	0.529548	0.421211	0.329207	0.257078	0.200918	0.156464	0.119122	0.091772	3.895846	3.359851	2.747295	2.219945	1.782783	1.42066	1.134091	0.899488	0.714147	0.562129	0.442156	0.347476	0.271142	0.21146
2.29592592592593	660	2.864844	2.42923	2.056412	1.718017	1.422518	1.17847	0.959732	0.782596	0.631629	0.506314	0.403913	0.317752	0.251172	0.19767	0.152011	0.116582	0.089419	3.494717	2.92192	2.403655	1.959968	1.589501	1.295441	1.035651	0.830422	0.663521	0.527667	0.419244	0.328112	0.256071	0.200443	0.155977	0.119004	0.091754	3.840879	3.351608	2.746103	2.221452	1.784847	1.422633	1.135376	0.900808	0.71519	0.563474	0.443351	0.348021	0.271909	0.211617
2.2916820702403	659	2.826778	2.406811	2.035928	1.699399	1.407801	1.165586	0.950124	0.773887	0.624905	0.500526	0.399615	0.313772	0.248625	0.195986	0.150237	0.115224	0.087795	3.456526	2.89424	2.383315	1.9467	1.578985	1.286585	1.028191	0.824471	0.658683	0.52398	0.415874	0.32625	0.253786	0.198336	0.155239	0.118119	0.091148	3.979365	3.365254	2.743452	2.215707	1.778201	1.416959	1.130726	0.897413	0.712488	0.561242	0.441477	0.346777	0.271361	0.211423
2.28745387453875	658	2.8079	2.385107	2.015201	1.68117	1.391531	1.152406	0.939057	0.764141	0.617402	0.494781	0.395125	0.309796	0.246288	0.194447	0.14819	0.114227	0.086743	3.477366	2.880472	2.361849	1.928245	1.562345	1.272976	1.018034	0.815984	0.651462	0.51894	0.411178	0.323369	0.251512	0.19615	0.15331	0.117404	0.090179	3.886767	3.309998	2.719737	2.196258	1.763655	1.404693	1.120435	0.889921	0.705744	0.556212	0.437709	0.344114	0.26865	0.21015
2.28324125230203	657	2.773058	2.354576	1.990671	1.660616	1.375028	1.138318	0.92658	0.753987	0.609543	0.488446	0.390257	0.305758	0.242931	0.191397	0.145993	0.113038	0.085559	3.394682	2.83536	2.330541	1.902962	1.541615	1.256252	1.004838	0.804992	0.642444	0.512029	0.405844	0.319076	0.247915	0.193291	0.150578	0.115605	0.088423	3.911716	3.315928	2.680104	2.167837	1.740567	1.385181	1.105017	0.878009	0.696343	0.548523	0.431622	0.340064	0.265164	0.207465
2.27904411764706	656	2.734385	2.326929	1.962974	1.637689	1.356444	1.122155	0.913022	0.742969	0.600319	0.481774	0.384741	0.301617	0.239383	0.188448	0.144011	0.111681	0.085147	3.370203	2.794564	2.297677	1.873773	1.517916	1.236194	0.988811	0.792573	0.631811	0.50364	0.399356	0.31386	0.244077	0.190094	0.14814	0.113739	0.086718	3.807428	3.239627	2.63781	2.129745	1.710003	1.361938	1.086235	0.862799	0.684152	0.538531	0.423812	0.334539	0.260224	0.20431
2.2748623853211	655	2.711796	2.296852	1.937169	1.614814	1.336054	1.106285	0.898751	0.73156	0.590868	0.474061	0.37834	0.297448	0.235241	0.18523	0.142352	0.10988	0.084405	3.281043	2.745037	2.255917	1.841176	1.491346	1.214471	0.970569	0.778357	0.620162	0.494533	0.392553	0.307862	0.239703	0.187265	0.145637	0.111536	0.085437	3.765816	3.189298	2.584247	2.08583	1.675691	1.334442	1.064094	0.84451	0.66995	0.527408	0.414985	0.327397	0.254509	0.199799
2.27069597069597	654	2.668369	2.261116	1.908072	1.589994	1.315826	1.088629	0.883832	0.719965	0.580956	0.465875	0.372123	0.292581	0.230817	0.181966	0.140164	0.108155	0.082783	3.262208	2.69247	2.215101	1.806619	1.462042	1.190901	0.951649	0.76345	0.608585	0.484642	0.385443	0.301572	0.235292	0.184002	0.143676	0.109632	0.084368	3.750258	3.119925	2.529709	2.037743	1.637203	1.303126	1.040635	0.824868	0.654519	0.51517	0.405185	0.319559	0.248856	0.194844
2.26654478976234	653	2.63795	2.230976	1.879984	1.564522	1.293781	1.069866	0.869077	0.708148	0.57071	0.457503	0.365031	0.287326	0.226553	0.178153	0.138069	0.105826	0.081115	3.173522	2.642698	2.168532	1.766401	1.431324	1.16621	0.931017	0.747043	0.596074	0.473922	0.377139	0.295004	0.230286	0.180391	0.140846	0.107043	0.083245	3.607507	3.042593	2.464214	1.98836	1.594698	1.269881	1.014368	0.803849	0.638398	0.502488	0.395265	0.311171	0.243248	0.189716
2.26240875912409	652	2.599054	2.197797	1.851097	1.539998	1.271977	1.051283	0.853655	0.695471	0.560573	0.448774	0.358037	0.281846	0.222093	0.174751	0.135166	0.103442	0.079546	3.140425	2.582936	2.119817	1.729161	1.399894	1.139826	0.909971	0.730034	0.582706	0.462923	0.367961	0.288599	0.22486	0.175765	0.137688	0.104857	0.081322	3.609991	2.969775	2.402801	1.935823	1.553376	1.235852	0.987173	0.782258	0.621637	0.489232	0.385132	0.302875	0.236396	0.184621
2.25828779599271	651	2.557917	2.160515	1.819951	1.513172	1.248977	1.031798	0.838157	0.681936	0.549877	0.439905	0.351068	0.275561	0.217704	0.171854	0.132203	0.101253	0.077463	3.051128	2.527653	2.071628	1.68867	1.367537	1.113235	0.889325	0.712746	0.569418	0.452312	0.358971	0.281827	0.219375	0.171685	0.134099	0.102655	0.079322	3.501876	2.892644	2.33272	1.883345	1.510496	1.202449	0.960411	0.761252	0.604976	0.476393	0.375106	0.294604	0.230602	0.179948
2.25418181818182	650	2.520371	2.126816	1.789465	1.48636	1.226264	1.012617	0.822933	0.668911	0.539752	0.431283	0.344531	0.270093	0.213633	0.168934	0.129154	0.099477	0.075678	3.00151	2.469512	2.025597	1.650305	1.334943	1.087305	0.869117	0.69655	0.556265	0.442145	0.350816	0.275809	0.214412	0.167212	0.130876	0.100685	0.077496	3.453202	2.826788	2.275137	1.833425	1.471633	1.170516	0.934357	0.741757	0.589121	0.464156	0.365561	0.287058	0.224431	0.175571
2.25009074410163	649	2.487122	2.093836	1.758015	1.459937	1.203794	0.993429	0.806928	0.654727	0.528725	0.422643	0.338079	0.264387	0.209588	0.165798	0.126272	0.097783	0.074386	2.923651	2.418778	1.981756	1.612367	1.30435	1.06122	0.848574	0.679895	0.542302	0.431567	0.342211	0.268945	0.208815	0.163292	0.126861	0.098146	0.075402	3.360365	2.742588	2.215368	1.784978	1.432879	1.139578	0.909205	0.721747	0.572875	0.451444	0.355494	0.279775	0.218536	0.171215
2.24601449275362	648	2.441107	2.056249	1.726561	1.432267	1.180486	0.973467	0.790541	0.640801	0.517301	0.413849	0.331258	0.259267	0.205359	0.162053	0.123349	0.095782	0.073275	2.874256	2.362963	1.93636	1.576751	1.274963	1.036271	0.828821	0.664363	0.529368	0.421473	0.334671	0.26306	0.203987	0.159552	0.1241	0.095975	0.073224	3.294156	2.681752	2.159873	1.739669	1.396234	1.110868	0.885123	0.703591	0.55768	0.43923	0.346246	0.273079	0.212414	0.166644
2.24195298372514	647	2.398852	2.022097	1.694722	1.404651	1.157079	0.954206	0.773248	0.627094	0.505532	0.404833	0.323904	0.253439	0.200748	0.158449	0.12091	0.093931	0.071927	2.810319	2.313822	1.894467	1.541122	1.245834	1.012579	0.808922	0.648354	0.516359	0.41119	0.326959	0.25613	0.199279	0.155733	0.121182	0.093373	0.071881	3.226451	2.614385	2.106856	1.696311	1.360851	1.082779	0.862726	0.685009	0.542944	0.427412	0.336446	0.265362	0.206482	0.161853
2.23790613718412	646	2.365409	1.98778	1.664015	1.377075	1.13367	0.934414	0.755738	0.612931	0.493752	0.395463	0.315879	0.24797	0.195441	0.154392	0.118406	0.091651	0.070439	2.757615	2.265016	1.851796	1.507144	1.217591	0.989799	0.789741	0.633533	0.504348	0.400928	0.319281	0.249705	0.194687	0.152267	0.118798	0.09122	0.069809	3.141181	2.554718	2.055818	1.654768	1.32709	1.055302	0.841019	0.667514	0.529093	0.416121	0.327453	0.25862	0.200801	0.157563
2.23387387387387	645	2.326036	1.952577	1.633152	1.349726	1.110465	0.914404	0.739579	0.599709	0.482862	0.385945	0.30841	0.241921	0.190827	0.150427	0.116223	0.090056	0.068726	2.700302	2.217144	1.813097	1.473459	1.190431	0.96735	0.770975	0.618181	0.492361	0.39134	0.311484	0.243761	0.189665	0.149012	0.116377	0.088974	0.068926	3.0855	2.495645	2.008406	1.615272	1.295313	1.029401	0.821015	0.650652	0.516341	0.406139	0.319375	0.251637	0.196285	0.153794
2.22985611510791	644	2.290841	1.921819	1.604788	1.324708	1.087891	0.895833	0.723645	0.587127	0.472101	0.376758	0.300914	0.236159	0.185696	0.146543	0.113435	0.087398	0.066816	2.652493	2.173318	1.774913	1.44097	1.163252	0.945483	0.753139	0.603178	0.480698	0.381623	0.303446	0.237329	0.184896	0.144725	0.113334	0.086352	0.066529	3.001393	2.437088	1.960516	1.577604	1.264018	1.004728	0.801862	0.634973	0.503975	0.396444	0.312036	0.24565	0.191436	0.149988
2.22585278276481	643	2.259284	1.890991	1.577943	1.299577	1.06633	0.876424	0.708141	0.573666	0.46107	0.367425	0.29334	0.230088	0.181036	0.142977	0.110305	0.084759	0.065087	2.597715	2.127792	1.737711	1.409929	1.137648	0.923817	0.735834	0.588857	0.469677	0.372695	0.295876	0.232234	0.180445	0.141056	0.110641	0.085013	0.065478	2.951753	2.383957	1.916904	1.540165	1.233909	0.979972	0.781929	0.619225	0.491613	0.38667	0.304537	0.239426	0.18691	0.146519
2.22186379928315	642	2.230037	1.860166	1.550895	1.275799	1.044838	0.858044	0.692717	0.561058	0.450916	0.358545	0.286111	0.223877	0.176541	0.139537	0.107126	0.082268	0.062855	2.547979	2.085935	1.701893	1.379285	1.112244	0.903128	0.719534	0.57542	0.458918	0.364217	0.288885	0.226415	0.176456	0.137247	0.107973	0.083267	0.063965	2.887979	2.327139	1.870745	1.50308	1.20332	0.955801	0.762291	0.603993	0.479554	0.376837	0.297035	0.233433	0.182546	0.142975
2.21788908765653	641	2.200905	1.834736	1.52524	1.254326	1.025863	0.84094	0.679309	0.54868	0.441177	0.350927	0.279978	0.218994	0.173102	0.13665	0.104358	0.080378	0.061605	2.501223	2.043047	1.666058	1.349395	1.088376	0.882011	0.702999	0.562137	0.447868	0.355526	0.282183	0.221036	0.171821	0.133995	0.104805	0.081071	0.06193	2.819866	2.276254	1.827651	1.466964	1.175152	0.932982	0.743454	0.589584	0.467979	0.367848	0.290382	0.227983	0.178151	0.139915
2.21392857142857	640	2.176357	1.810571	1.503162	1.23313	1.007754	0.825387	0.666095	0.536726	0.431532	0.34324	0.27365	0.213756	0.168891	0.133793	0.101906	0.078636	0.060099	2.456207	2.004993	1.632755	1.320608	1.064565	0.862196	0.687041	0.548808	0.436591	0.346981	0.275519	0.215597	0.167302	0.130794	0.10196	0.079001	0.059999	2.764545	2.222696	1.782151	1.431342	1.146089	0.90912	0.723866	0.574234	0.455106	0.357444	0.282238	0.2225	0.173154	0.135778
2.20998217468806	639	2.154829	1.788562	1.48238	1.214202	0.990732	0.811032	0.653077	0.525786	0.422502	0.336669	0.268305	0.20927	0.165525	0.130964	0.099597	0.077294	0.059305	2.411218	1.965939	1.598978	1.293399	1.041931	0.842694	0.670648	0.536255	0.426058	0.338142	0.26873	0.210123	0.163512	0.127586	0.099332	0.076995	0.058687	2.692976	2.170889	1.738506	1.394972	1.116866	0.886133	0.704569	0.559178	0.442721	0.347749	0.274032	0.215786	0.168184	0.131797
2.20604982206406	638	2.137945	1.772228	1.463743	1.196851	0.975727	0.797391	0.640811	0.515774	0.413619	0.329299	0.262876	0.204941	0.161968	0.127687	0.097779	0.075739	0.057878	2.369158	1.929824	1.568095	1.266744	1.019363	0.823986	0.655303	0.523589	0.415723	0.329758	0.262272	0.20478	0.15917	0.124707	0.097565	0.074872	0.056889	2.636581	2.117592	1.696682	1.35984	1.088645	0.86365	0.686664	0.54393	0.430522	0.338098	0.266573	0.209885	0.163499	0.127774
2.20213143872114	637	2.124746	1.754306	1.449142	1.181533	0.961534	0.785048	0.6297	0.506771	0.405398	0.322699	0.25752	0.200397	0.158345	0.124246	0.095392	0.07408	0.056974	2.332141	1.895815	1.537708	1.242212	0.998345	0.806724	0.640175	0.511378	0.406047	0.321291	0.255389	0.199989	0.155173	0.121841	0.095542	0.072857	0.056176	2.571684	2.065149	1.653284	1.324711	1.059794	0.840333	0.667561	0.528265	0.418867	0.328915	0.258633	0.203368	0.158375	0.123815
2.19822695035461	636	2.112502	1.742755	1.435828	1.168296	0.948273	0.773903	0.619195	0.498453	0.39818	0.316947	0.252673	0.19736	0.155259	0.12188	0.094499	0.072853	0.056334	2.292425	1.864048	1.509839	1.218021	0.97741	0.78958	0.626307	0.499841	0.397073	0.314033	0.249359	0.195175	0.15171	0.118984	0.09381	0.0714	0.055591	2.515813	2.016029	1.613059	1.29149	1.031747	0.818111	0.650412	0.514199	0.40768	0.320438	0.251602	0.197846	0.154196	0.120822
2.19433628318584	635	2.108198	1.734715	1.424458	1.156761	0.937506	0.762949	0.610343	0.491032	0.391497	0.310485	0.247247	0.193014	0.151397	0.118964	0.092096	0.070794	0.054472	2.261262	1.833997	1.48444	1.195635	0.958322	0.773121	0.613313	0.488639	0.388494	0.306707	0.24309	0.190052	0.147678	0.115222	0.090905	0.069381	0.053703	2.452168	1.966466	1.571612	1.258517	1.004176	0.795527	0.633032	0.500307	0.39684	0.311423	0.24471	0.192228	0.14972	0.117379
2.1904593639576	634	2.104298	1.727506	1.41781	1.14813	0.928009	0.754088	0.60277	0.483972	0.385957	0.305009	0.242811	0.189802	0.148086	0.116759	0.090299	0.069024	0.052874	2.229386	1.80573	1.460166	1.174457	0.940779	0.758103	0.600945	0.478263	0.380158	0.299898	0.237989	0.186426	0.143946	0.112404	0.088184	0.067965	0.051894	2.400434	1.92203	1.534793	1.228305	0.979245	0.774537	0.616073	0.48721	0.386157	0.303037	0.23807	0.187346	0.14563	0.114549
2.18659611992945	633	2.107626	1.725663	1.412076	1.141534	0.920658	0.746613	0.596125	0.477527	0.380544	0.300035	0.238691	0.186175	0.145802	0.115399	0.088435	0.068147	0.05177	2.20392	1.782951	1.439724	1.155867	0.924988	0.744119	0.589859	0.469278	0.372606	0.294216	0.233062	0.182613	0.14089	0.110165	0.086452	0.066736	0.051031	2.346214	1.876923	1.498551	1.198154	0.954782	0.754845	0.600106	0.474302	0.375801	0.2945	0.231472	0.182725	0.142292	0.111735
2.18274647887324	632	2.115004	1.726568	1.409026	1.136623	0.915235	0.740437	0.590979	0.471867	0.375887	0.296289	0.235597	0.182746	0.143279	0.113642	0.086612	0.0665	0.051053	2.180389	1.760176	1.42006	1.139074	0.910984	0.731515	0.579413	0.460778	0.36521	0.288669	0.227654	0.178809	0.137686	0.107662	0.084172	0.065131	0.050048	2.298998	1.837933	1.465741	1.170455	0.932967	0.736494	0.584853	0.463186	0.366089	0.286654	0.225352	0.177871	0.138275	0.108497
2.17891036906854	631	2.12461	1.730986	1.410063	1.134023	0.911557	0.73586	0.586082	0.466807	0.371343	0.292824	0.232377	0.180256	0.141615	0.112189	0.084991	0.065511	0.050514	2.163373	1.745038	1.404704	1.125736	0.898875	0.720808	0.570111	0.453068	0.358746	0.283316	0.223201	0.175171	0.135407	0.106289	0.082916	0.064505	0.04856	2.259389	1.801422	1.435575	1.145191	0.912576	0.720187	0.570939	0.451582	0.356453	0.278866	0.218936	0.173152	0.134767	0.105096
2.17508771929825	630	2.140965	1.738906	1.412914	1.133729	0.909629	0.732822	0.582157	0.463006	0.367358	0.290007	0.229547	0.177971	0.140121	0.110502	0.083823	0.064586	0.050187	2.149806	1.731735	1.391569	1.11384	0.887969	0.711457	0.561674	0.446301	0.352566	0.278185	0.219085	0.172048	0.132724	0.104423	0.081696	0.062957	0.047946	2.220655	1.771114	1.408618	1.122767	0.894163	0.705132	0.558002	0.440818	0.347892	0.272311	0.213381	0.168527	0.131012	0.102058
2.17127845884413	629	2.161229	1.751988	1.418417	1.135319	0.909025	0.731483	0.579391	0.460369	0.364453	0.28766	0.227169	0.176638	0.138804	0.109212	0.083316	0.064133	0.049762	2.144784	1.722496	1.381599	1.103464	0.878871	0.703698	0.553818	0.439742	0.346876	0.273077	0.215143	0.168276	0.130024	0.102014	0.079921	0.06151	0.046844	2.191905	1.744193	1.386005	1.103906	0.877953	0.692416	0.547566	0.431727	0.340797	0.266684	0.208764	0.164637	0.128113	0.100165
2.16748251748252	628	2.179124	1.764005	1.427089	1.138978	0.909993	0.731262	0.57723	0.4588	0.362201	0.285442	0.22506	0.175439	0.1373	0.107589	0.082838	0.064367	0.049632	2.140219	1.716136	1.37451	1.095982	0.871058	0.697013	0.547974	0.434447	0.342518	0.269265	0.212511	0.165811	0.128108	0.100238	0.078703	0.060006	0.046115	2.164062	1.722148	1.366059	1.08755	0.863995	0.680732	0.538119	0.423754	0.335016	0.262195	0.205068	0.161236	0.125641	0.098047
2.16369982547993	627	2.208825	1.783508	1.439067	1.145348	0.912248	0.731772	0.57612	0.457037	0.360408	0.283469	0.222982	0.173997	0.135676	0.106193	0.082103	0.06335	0.048941	2.14038	1.714622	1.371665	1.091416	0.865669	0.692039	0.54332	0.429953	0.339436	0.266176	0.21017	0.163475	0.126343	0.098617	0.077932	0.059365	0.045769	2.144264	1.703514	1.349385	1.073212	0.851392	0.670023	0.52983	0.416693	0.329246	0.257514	0.201489	0.158364	0.122832	0.096101
2.15993031358885	626	2.241554	1.803126	1.451762	1.152844	0.915926	0.732924	0.575918	0.456774	0.35956	0.281899	0.221289	0.172261	0.133844	0.104745	0.081106	0.062318	0.047614	2.146561	1.714915	1.369872	1.087804	0.86192	0.687438	0.539639	0.42623	0.33625	0.263515	0.207761	0.16123	0.124317	0.096427	0.075942	0.0582	0.044754	2.125339	1.689117	1.336034	1.061725	0.840459	0.660667	0.522868	0.411061	0.324485	0.253654	0.198323	0.155622	0.120845	0.094635
2.15617391304348	625	2.276161	1.826213	1.468245	1.162965	0.921551	0.735516	0.577183	0.456328	0.359196	0.280336	0.219978	0.171398	0.133062	0.104402	0.079901	0.061219	0.047165	2.154911	1.718802	1.371291	1.088012	0.860633	0.68487	0.53703	0.423869	0.334268	0.26205	0.205882	0.160786	0.123422	0.095936	0.075397	0.058142	0.04455	2.115948	1.676816	1.325899	1.051974	0.832569	0.653083	0.516266	0.405681	0.320553	0.249852	0.195774	0.153923	0.119122	0.093611
2.15243055555556	624	2.313207	1.854603	1.48541	1.17407	0.928353	0.739206	0.579398	0.45679	0.359173	0.27963	0.219543	0.170001	0.131791	0.103901	0.079146	0.060656	0.04642	2.168394	1.727203	1.374097	1.087665	0.859743	0.682416	0.534593	0.421738	0.331449	0.259863	0.203684	0.159238	0.122172	0.095042	0.073974	0.057305	0.043751	2.106583	1.668678	1.318537	1.044217	0.824837	0.647259	0.511087	0.401949	0.316483	0.246873	0.193748	0.152169	0.117878	0.092438
2.14870017331023	623	2.355386	1.882261	1.504217	1.185766	0.935488	0.742777	0.581531	0.457045	0.358921	0.279049	0.218987	0.169098	0.131147	0.103196	0.078285	0.059965	0.045714	2.182297	1.736144	1.378835	1.090874	0.860176	0.681922	0.533079	0.420568	0.329342	0.258597	0.201392	0.157569	0.121419	0.095143	0.073554	0.057014	0.043376	2.104421	1.66441	1.312102	1.037594	0.81965	0.642076	0.50593	0.397532	0.312693	0.243257	0.190176	0.149874	0.116662	0.090127
2.14498269896194	622	2.397368	1.91193	1.525575	1.19954	0.945209	0.748626	0.584869	0.458115	0.359085	0.279532	0.219098	0.168344	0.131108	0.1037	0.078019	0.05956	0.046114	2.202736	1.748638	1.385982	1.094061	0.861862	0.682028	0.532127	0.419211	0.327703	0.256822	0.200619	0.156532	0.120414	0.093731	0.073285	0.056648	0.042784	2.102459	1.660831	1.308394	1.03365	0.815948	0.638211	0.502096	0.394206	0.309432	0.241242	0.188304	0.147841	0.114906	0.089084
2.1412780656304	621	2.438753	1.945686	1.547113	1.213727	0.954424	0.754682	0.587888	0.459822	0.359598	0.279804	0.219214	0.168405	0.131207	0.103136	0.078109	0.059941	0.046304	2.22106	1.761784	1.394084	1.098894	0.863813	0.683646	0.531544	0.418214	0.326965	0.255796	0.199958	0.155578	0.119671	0.093736	0.073445	0.056417	0.042769	2.107125	1.661259	1.305959	1.030931	0.81298	0.635767	0.498966	0.39122	0.306965	0.239287	0.186765	0.146602	0.114581	0.088454
2.13758620689655	620	2.488771	1.974689	1.569792	1.227892	0.963499	0.760952	0.590674	0.461917	0.360165	0.280643	0.219157	0.168397	0.131469	0.102637	0.077679	0.059592	0.045746	2.24528	1.776615	1.403828	1.103448	0.866338	0.684498	0.531708	0.417851	0.326565	0.254727	0.199184	0.154266	0.118737	0.092499	0.072936	0.056004	0.041971	2.109874	1.662139	1.305406	1.028831	0.8108	0.633278	0.497058	0.389036	0.305156	0.237831	0.185319	0.145107	0.11253	0.087324
2.13390705679862	619	2.530625	2.006748	1.592324	1.242743	0.972559	0.767147	0.594125	0.464017	0.361187	0.280685	0.218415	0.168338	0.131055	0.102381	0.077794	0.060165	0.04614	2.264476	1.791088	1.412806	1.109134	0.868569	0.685706	0.531843	0.417183	0.325976	0.253614	0.198521	0.153793	0.118004	0.091708	0.072497	0.054827	0.042081	2.116695	1.666105	1.305654	1.028681	0.809759	0.631674	0.495336	0.387505	0.303951	0.237154	0.183976	0.144527	0.111874	0.087348
2.13024054982818	618	2.572488	2.039298	1.612351	1.255803	0.980702	0.77299	0.596951	0.465866	0.362103	0.280958	0.218143	0.168382	0.130919	0.101676	0.078081	0.059747	0.045793	2.289608	1.805517	1.422922	1.114187	0.871695	0.686769	0.53234	0.417037	0.325959	0.253081	0.197289	0.153603	0.117988	0.090848	0.071073	0.054715	0.042057	2.123424	1.669087	1.307219	1.028925	0.808266	0.629822	0.494762	0.386123	0.303479	0.235515	0.183423	0.143969	0.111336	0.087754
2.12658662092624	617	2.608698	2.066324	1.632642	1.269011	0.988805	0.77742	0.599381	0.467265	0.363	0.280459	0.217489	0.16753	0.129787	0.10081	0.077084	0.059315	0.044783	2.309518	1.8194	1.431356	1.119893	0.8747	0.6874	0.533279	0.417002	0.325398	0.252405	0.196606	0.152753	0.116861	0.090366	0.070613	0.054554	0.041633	2.130156	1.673652	1.308576	1.029122	0.80685	0.628288	0.49321	0.385115	0.302295	0.233192	0.182511	0.143223	0.110773	0.086949
2.12294520547945	616	2.640709	2.093189	1.650783	1.281194	0.996505	0.78186	0.602189	0.468434	0.363078	0.279655	0.216872	0.167183	0.128985	0.100046	0.076405	0.058415	0.044592	2.331619	1.832652	1.439678	1.125519	0.877969	0.688841	0.53368	0.417422	0.324925	0.252195	0.195786	0.152769	0.116478	0.090428	0.069974	0.054849	0.041239	2.13802	1.67577	1.310642	1.029431	0.8065	0.626851	0.491769	0.384312	0.301183	0.232236	0.181563	0.142292	0.109915	0.086569
2.11931623931624	615	2.685479	2.116025	1.664886	1.290738	1.002276	0.784564	0.60406	0.46844	0.363572	0.278939	0.216828	0.165695	0.128077	0.099786	0.075688	0.057984	0.043791	2.347334	1.844125	1.446208	1.129568	0.879875	0.689352	0.533202	0.416799	0.323326	0.25146	0.19513	0.151968	0.116181	0.090271	0.069944	0.054568	0.041221	2.142852	1.679412	1.311966	1.028206	0.805126	0.62536	0.490115	0.382785	0.299786	0.230814	0.180872	0.141554	0.109703	0.085575
2.11569965870307	614	2.702798	2.137171	1.679811	1.298817	1.007211	0.786632	0.605241	0.468139	0.36232	0.277993	0.215885	0.164704	0.12702	0.099099	0.07507	0.056952	0.043823	2.363119	1.853345	1.451741	1.131904	0.881428	0.689877	0.531908	0.415624	0.322315	0.250708	0.194275	0.150679	0.11552	0.09001	0.069934	0.053996	0.040852	2.149958	1.680372	1.311852	1.026985	0.80404	0.623841	0.488253	0.381195	0.298062	0.230117	0.179724	0.140569	0.109077	0.084365
2.11209540034072	613	2.739967	2.152849	1.689655	1.304821	1.010078	0.787683	0.605127	0.467328	0.361022	0.277362	0.215357	0.16339	0.12651	0.0991	0.074172	0.056739	0.043558	2.374285	1.861103	1.455964	1.133064	0.881194	0.689291	0.530658	0.414004	0.320837	0.249215	0.194074	0.149518	0.114952	0.089137	0.069605	0.053767	0.040398	2.150021	1.681984	1.310871	1.02533	0.802439	0.622184	0.486279	0.379067	0.296155	0.228827	0.178827	0.139444	0.108632	0.083848
2.10850340136054	612	2.763263	2.166205	1.695868	1.307526	1.010998	0.787992	0.603726	0.465792	0.359375	0.276483	0.213972	0.163206	0.125724	0.098453	0.074228	0.056433	0.043717	2.382331	1.863865	1.456132	1.131896	0.879203	0.687469	0.528555	0.411718	0.319543	0.246902	0.192598	0.148335	0.113747	0.08835	0.068806	0.053015	0.040197	2.151557	1.680163	1.308402	1.022602	0.800165	0.620269	0.48403	0.376751	0.294617	0.228153	0.177591	0.13882	0.107649	0.083201
2.10492359932088	611	2.767735	2.17197	1.699109	1.307968	1.010092	0.785973	0.600922	0.463691	0.356971	0.274426	0.212112	0.161917	0.124894	0.097493	0.073957	0.055859	0.043163	2.384621	1.864697	1.455583	1.128968	0.875759	0.68421	0.526474	0.409383	0.318007	0.245189	0.191247	0.147404	0.112886	0.086955	0.068192	0.052482	0.039677	2.145171	1.676909	1.303745	1.018847	0.796254	0.617117	0.481611	0.374241	0.292743	0.226493	0.175795	0.138287	0.106665	0.083054
2.10135593220339	610	2.773374	2.173951	1.697762	1.304471	1.00577	0.782841	0.597183	0.461014	0.354063	0.272246	0.209748	0.160686	0.123902	0.096119	0.073429	0.056063	0.042854	2.378173	1.85852	1.450038	1.124203	0.871431	0.679309	0.52273	0.405743	0.315191	0.242611	0.188696	0.145985	0.111179	0.085424	0.067173	0.0517	0.039605	2.140506	1.669327	1.296819	1.013547	0.791739	0.612835	0.478493	0.372146	0.290573	0.224825	0.174489	0.137175	0.106071	0.082449
2.09780033840948	609	2.779429	2.16721	1.691546	1.298114	0.999398	0.777206	0.59203	0.456622	0.350791	0.268951	0.20725	0.158934	0.122337	0.095036	0.072299	0.055567	0.042386	2.373706	1.850495	1.442389	1.117295	0.865303	0.673982	0.518439	0.402424	0.312039	0.240749	0.186545	0.144814	0.110669	0.085211	0.066469	0.051135	0.03899	2.126851	1.659038	1.288177	1.006374	0.785039	0.607535	0.474227	0.369055	0.288346	0.221961	0.172743	0.136148	0.105148	0.082146
2.09425675675676	608	2.77299	2.155358	1.682021	1.288896	0.990769	0.769362	0.586108	0.451411	0.346484	0.264584	0.20375	0.155844	0.119827	0.092624	0.070886	0.054106	0.040407	2.354334	1.837522	1.430693	1.107335	0.857631	0.666864	0.512696	0.397717	0.307794	0.237968	0.183898	0.142746	0.108774	0.08392	0.065311	0.050259	0.037784	2.112818	1.645454	1.276785	0.99685	0.776803	0.600739	0.469542	0.364858	0.284998	0.219216	0.171128	0.134003	0.103055	0.081156
2.09072512647555	607	2.751147	2.140295	1.666637	1.276049	0.979559	0.760005	0.578932	0.445208	0.341878	0.2604	0.200795	0.153204	0.117763	0.090969	0.069199	0.053021	0.039758	2.341625	1.820377	1.416087	1.095746	0.847939	0.658657	0.505777	0.393068	0.303425	0.234759	0.1815	0.140729	0.107435	0.083228	0.064271	0.05023	0.037356	2.090947	1.628638	1.263824	0.985757	0.768113	0.593368	0.463399	0.360793	0.281795	0.216212	0.169239	0.132432	0.102372	0.080076
2.08720538720539	606	2.721167	2.117672	1.647486	1.260267	0.966753	0.748368	0.57057	0.438076	0.336327	0.255962	0.198008	0.15057	0.11613	0.089564	0.068032	0.05183	0.039146	2.313289	1.799421	1.39808	1.081135	0.836107	0.649458	0.498114	0.387251	0.298769	0.230355	0.179134	0.138524	0.105514	0.082486	0.063871	0.04947	0.037129	2.067839	1.608033	1.248524	0.97259	0.757747	0.58506	0.456806	0.355809	0.277561	0.213783	0.167375	0.13051	0.101147	0.079002
2.0836974789916	605	2.696978	2.091376	1.624897	1.240867	0.951264	0.735598	0.560349	0.429801	0.329597	0.251229	0.194298	0.147296	0.113142	0.087779	0.066178	0.050223	0.038324	2.282837	1.772599	1.376469	1.063975	0.821988	0.638635	0.489018	0.380167	0.29354	0.225534	0.175813	0.135566	0.103803	0.080391	0.062401	0.048748	0.036278	2.037507	1.584684	1.229568	0.957613	0.746212	0.576058	0.44929	0.349782	0.272886	0.210095	0.164095	0.128134	0.099996	0.077238
2.08020134228188	604	2.651479	2.057431	1.597196	1.218629	0.933713	0.721825	0.549193	0.420343	0.322263	0.245611	0.190177	0.144008	0.110434	0.08671	0.064606	0.049039	0.03821	2.245706	1.743463	1.353265	1.044354	0.806281	0.626713	0.47935	0.372053	0.287927	0.220617	0.1723	0.132657	0.10131	0.078034	0.061503	0.047126	0.035571	2.004599	1.557693	1.207858	0.940042	0.732604	0.565718	0.440444	0.34238	0.26739	0.206344	0.161018	0.12589	0.097825	0.075324
2.07671691792295	603	2.603677	2.020426	1.565909	1.193371	0.91419	0.706338	0.537064	0.410752	0.315041	0.240485	0.186397	0.141205	0.108339	0.084902	0.063464	0.048584	0.037676	2.204476	1.709668	1.326284	1.022883	0.789267	0.613231	0.469879	0.364233	0.282241	0.215993	0.16829	0.13019	0.099437	0.076473	0.060302	0.046325	0.03519	1.966875	1.527793	1.183648	0.92168	0.718371	0.554731	0.431851	0.335385	0.262054	0.202707	0.157427	0.123941	0.095714	0.074347
2.07324414715719	602	2.553083	1.977489	1.532533	1.166509	0.892261	0.689925	0.523715	0.400882	0.307301	0.23487	0.181125	0.137681	0.106023	0.082895	0.062133	0.047357	0.037067	2.158198	1.673119	1.297251	0.999632	0.771598	0.598537	0.459411	0.355782	0.276089	0.211513	0.164044	0.127285	0.096822	0.074504	0.059234	0.044851	0.034534	1.925361	1.494316	1.156977	0.900908	0.702217	0.54245	0.422274	0.327916	0.256442	0.197641	0.153603	0.121409	0.093163	0.072707
2.06978297161937	601	2.501427	1.933471	1.49523	1.1378	0.869541	0.672578	0.509925	0.390331	0.29899	0.227212	0.175869	0.134084	0.102925	0.080328	0.060915	0.046539	0.035966	2.107338	1.632463	1.26466	0.974912	0.752366	0.5831	0.447562	0.346673	0.268434	0.206208	0.159676	0.124106	0.09432	0.072644	0.05732	0.044034	0.033236	1.879058	1.458849	1.128197	0.879073	0.685051	0.528674	0.412044	0.320258	0.250763	0.192933	0.149746	0.118259	0.090892	0.071552
2.06633333333333	600	2.439922	1.884693	1.457019	1.107809	0.846059	0.654238	0.495845	0.380047	0.290909	0.220679	0.170787	0.130946	0.100425	0.07797	0.059245	0.045092	0.034527	2.055306	1.590571	1.231181	0.949136	0.732581	0.567312	0.435158	0.337731	0.261109	0.200917	0.155675	0.120922	0.092029	0.071221	0.0556	0.043108	0.032455	1.829201	1.42091	1.098468	0.855989	0.666877	0.514938	0.401507	0.312305	0.24409	0.187737	0.146027	0.115116	0.088748	0.069861
2.06289517470882	599	2.379478	1.836435	1.418294	1.077497	0.822681	0.635534	0.481659	0.369149	0.282613	0.21391	0.165582	0.12701	0.097124	0.075256	0.057707	0.044024	0.033034	2.000711	1.547584	1.196745	0.922567	0.712228	0.55123	0.422569	0.328544	0.253528	0.195162	0.151709	0.117155	0.089354	0.069612	0.054156	0.042498	0.031271	1.7786	1.381205	1.068049	0.831904	0.647987	0.500041	0.390478	0.303608	0.236525	0.181975	0.142361	0.111696	0.086425	0.067987
2.05946843853821	598	2.322677	1.7866	1.377502	1.04583	0.798203	0.61601	0.467505	0.357889	0.273895	0.206884	0.160829	0.122676	0.094517	0.072909	0.05538	0.042278	0.032084	1.944264	1.50234	1.161726	0.89565	0.690975	0.535202	0.409251	0.318461	0.245729	0.18932	0.14757	0.113909	0.087016	0.068143	0.052339	0.041334	0.03075	1.727257	1.339718	1.0365	0.807211	0.628532	0.484899	0.378633	0.29484	0.228998	0.176395	0.138578	0.108221	0.084201	0.065693
2.05605306799337	597	2.257196	1.73356	1.336417	1.013836	0.773393	0.596413	0.452783	0.346244	0.26513	0.200954	0.156402	0.118522	0.091063	0.070774	0.05368	0.041045	0.031324	1.887232	1.457752	1.126342	0.868027	0.669314	0.518867	0.396808	0.308896	0.238722	0.183509	0.143252	0.110695	0.084586	0.066031	0.051171	0.040538	0.030011	1.673837	1.2971	1.003997	0.781692	0.608201	0.469289	0.36659	0.285314	0.221896	0.170809	0.134832	0.105253	0.081731	0.063752
2.05264900662252	596	2.191925	1.681868	1.295873	0.981677	0.748858	0.576761	0.438039	0.334549	0.256113	0.194328	0.151335	0.114495	0.08782	0.068773	0.051427	0.039577	0.030739	1.829902	1.411521	1.090481	0.840019	0.647306	0.501698	0.384233	0.298835	0.231271	0.176855	0.138704	0.107439	0.08192	0.063631	0.050191	0.038998	0.029266	1.619408	1.254614	0.97118	0.755708	0.588231	0.45383	0.354093	0.275671	0.21466	0.165757	0.129804	0.10205	0.079682	0.061767
2.04925619834711	595	2.12638	1.630771	1.2551	0.949755	0.724094	0.55748	0.423398	0.323425	0.247354	0.188147	0.146498	0.11054	0.084634	0.067013	0.049718	0.038206	0.030166	1.770605	1.365871	1.055037	0.811767	0.625431	0.484607	0.371568	0.2885	0.223116	0.171105	0.133691	0.104266	0.078929	0.061217	0.048722	0.037519	0.028544	1.565991	1.212494	0.93839	0.729858	0.56853	0.438784	0.341875	0.266036	0.207811	0.160454	0.124966	0.098513	0.076305	0.059121
2.04587458745875	594	2.062333	1.578377	1.214333	0.918098	0.699303	0.539035	0.40887	0.312482	0.238896	0.18215	0.141541	0.107636	0.082285	0.065216	0.04886	0.037344	0.02943	1.712452	1.31963	1.018507	0.783841	0.604336	0.467647	0.359553	0.278707	0.215482	0.165579	0.129161	0.100905	0.076445	0.059215	0.046855	0.036627	0.027476	1.511907	1.170828	0.905591	0.70406	0.548894	0.423688	0.330262	0.256685	0.201246	0.155498	0.120811	0.095488	0.073928	0.057219
2.04250411861615	593	1.996624	1.527455	1.174565	0.886821	0.674946	0.520528	0.394704	0.301564	0.231011	0.175281	0.136403	0.104247	0.079988	0.063081	0.047359	0.03628	0.028266	1.653364	1.274216	0.982827	0.756156	0.583549	0.450501	0.346713	0.268777	0.207514	0.160071	0.124805	0.097428	0.073461	0.056956	0.045481	0.034908	0.026549	1.458519	1.129253	0.872709	0.678715	0.529234	0.408832	0.318456	0.247797	0.194034	0.149439	0.116419	0.092057	0.070796	0.055213
2.03914473684211	592	1.933451	1.477809	1.134834	0.856317	0.651497	0.502505	0.380941	0.291138	0.222932	0.169259	0.131043	0.101067	0.077392	0.061021	0.046103	0.03536	0.027046	1.597564	1.229344	0.948031	0.729548	0.563113	0.434643	0.334167	0.259791	0.200256	0.155065	0.120673	0.093952	0.071304	0.055634	0.044021	0.034268	0.025424	1.405297	1.08846	0.840575	0.654041	0.510179	0.393556	0.307013	0.238768	0.186721	0.143362	0.112081	0.088826	0.068225	0.053466
2.03579638752053	591	1.872157	1.428605	1.096121	0.826793	0.628509	0.485071	0.36741	0.281482	0.215003	0.162717	0.126801	0.097563	0.075398	0.058774	0.045004	0.034831	0.02636	1.542215	1.185576	0.914172	0.70339	0.542892	0.419273	0.321768	0.250818	0.193461	0.149557	0.116938	0.090805	0.069192	0.054053	0.042334	0.03334	0.024435	1.354618	1.048926	0.809979	0.630549	0.491126	0.379117	0.296508	0.230298	0.179692	0.138298	0.108474	0.086305	0.065613	0.052476
2.03245901639344	590	1.812146	1.381783	1.058983	0.798064	0.606697	0.467514	0.354506	0.271601	0.207254	0.156527	0.122203	0.093883	0.072548	0.056648	0.043061	0.032818	0.024793	1.489263	1.144118	0.881711	0.679025	0.523324	0.404674	0.310143	0.242141	0.186807	0.14386	0.112898	0.087365	0.066991	0.052755	0.040971	0.032885	0.023919	1.304712	1.010384	0.779949	0.607369	0.47274	0.364658	0.285383	0.221497	0.172706	0.132571	0.104973	0.082236	0.06366	0.050173
2.0291325695581	589	1.753443	1.335923	1.023376	0.770597	0.585961	0.450846	0.342145	0.262163	0.199613	0.15095	0.11808	0.090406	0.069757	0.054321	0.041408	0.031682	0.02372	1.438331	1.103815	0.850576	0.65443	0.504048	0.390296	0.299067	0.232322	0.180617	0.13836	0.108648	0.084432	0.064516	0.050716	0.039451	0.031533	0.023138	1.257255	0.973087	0.751814	0.585255	0.455182	0.351162	0.274984	0.213178	0.166577	0.128115	0.101272	0.079284	0.061274	0.048439
2.02581699346405	588	1.696682	1.290839	0.98818	0.743185	0.565108	0.434459	0.329979	0.252624	0.192398	0.14569	0.114141	0.08692	0.067264	0.052287	0.039771	0.030636	0.023617	1.388244	1.065721	0.820264	0.63067	0.48553	0.375975	0.288749	0.223747	0.174267	0.133172	0.104364	0.081548	0.061863	0.048759	0.038526	0.030424	0.022485	1.212188	0.93773	0.724546	0.563657	0.43851	0.338212	0.264592	0.205241	0.159975	0.123387	0.097678	0.076214	0.059755	0.046496
2.02251223491028	587	1.642427	1.247679	0.954679	0.71709	0.545358	0.41876	0.318122	0.242976	0.185847	0.140419	0.110539	0.083532	0.06462	0.050364	0.038153	0.0289	0.022839	1.339835	1.02746	0.790616	0.607692	0.468001	0.36204	0.278829	0.215664	0.167476	0.128404	0.100085	0.079072	0.059531	0.046678	0.037061	0.029466	0.021604	1.168789	0.903048	0.698193	0.542953	0.422335	0.325977	0.254406	0.19777	0.154498	0.119027	0.093464	0.073729	0.057648	0.04446
2.01921824104235	586	1.588684	1.206461	0.922513	0.691939	0.525998	0.404199	0.306496	0.233504	0.17972	0.135697	0.106967	0.080822	0.061977	0.049107	0.036976	0.028174	0.022634	1.29215	0.991257	0.76228	0.585919	0.451142	0.348528	0.26853	0.207687	0.161239	0.123743	0.096747	0.076221	0.05728	0.04477	0.036101	0.028094	0.020538	1.126494	0.870379	0.672695	0.522794	0.407024	0.31422	0.244842	0.190476	0.149547	0.114809	0.090042	0.071153	0.055387	0.042856
2.01593495934959	585	1.536091	1.166193	0.891418	0.668236	0.507205	0.390054	0.295837	0.225776	0.173695	0.13103	0.103154	0.078321	0.060083	0.047818	0.035778	0.02751	0.022345	1.247526	0.955838	0.734677	0.565031	0.435637	0.335992	0.259072	0.201117	0.155252	0.119987	0.093766	0.073757	0.055482	0.043408	0.035065	0.027268	0.020051	1.086035	0.838388	0.647288	0.503264	0.392192	0.302705	0.235882	0.184078	0.144287	0.111006	0.086516	0.068776	0.053243	0.041308
2.01266233766234	584	1.485807	1.12684	0.861073	0.645	0.489257	0.376279	0.285559	0.217956	0.167073	0.1263	0.0989	0.075735	0.058206	0.046425	0.035025	0.027192	0.021576	1.204047	0.922002	0.708539	0.544999	0.420199	0.324092	0.249231	0.193836	0.14957	0.115815	0.090804	0.070907	0.053632	0.042336	0.033403	0.026257	0.019109	1.045787	0.807947	0.622899	0.484437	0.377759	0.291659	0.227119	0.177334	0.138831	0.106506	0.083286	0.066542	0.051051	0.040252
2.00940032414911	583	1.437582	1.08909	0.831458	0.622823	0.47229	0.363388	0.27557	0.210344	0.161378	0.121762	0.095004	0.073339	0.056029	0.044766	0.033757	0.026009	0.020534	1.162375	0.889426	0.683555	0.525868	0.405042	0.312922	0.240198	0.186846	0.144399	0.111622	0.087684	0.068058	0.052412	0.040909	0.031778	0.02591	0.018498	1.007175	0.778323	0.599438	0.466205	0.363692	0.280914	0.218958	0.170607	0.133389	0.102298	0.080241	0.064179	0.048739	0.038965
2.00614886731392	582	1.390377	1.05263	0.802909	0.601573	0.456042	0.351011	0.266473	0.202857	0.155434	0.117172	0.091439	0.071362	0.054359	0.043097	0.032995	0.025454	0.019526	1.121698	0.858252	0.659486	0.506946	0.390284	0.301717	0.231512	0.180029	0.13982	0.107752	0.084726	0.066106	0.050384	0.039643	0.030978	0.025323	0.01815	0.96958	0.749577	0.577188	0.448791	0.350156	0.270101	0.210831	0.16412	0.128083	0.0982	0.077448	0.061506	0.046986	0.037595
2.00290791599354	581	1.344763	1.01767	0.775828	0.581033	0.44059	0.33896	0.257073	0.195217	0.149654	0.112481	0.088304	0.068634	0.053073	0.041412	0.0316	0.024392	0.018497	1.08334	0.828896	0.636475	0.48893	0.375925	0.291025	0.223132	0.173548	0.135142	0.103429	0.08157	0.063945	0.048519	0.038359	0.030043	0.024598	0.018049	0.934047	0.721533	0.555785	0.432393	0.337005	0.259548	0.20239	0.157608	0.123018	0.094116	0.075249	0.059116	0.045364	0.03645
1.99967741935484	580	1.301352	0.984638	0.750291	0.561535	0.425631	0.327248	0.248382	0.188006	0.144225	0.108446	0.085844	0.065905	0.05099	0.039494	0.030215	0.022947	0.017432	1.046667	0.800627	0.614495	0.472078	0.362813	0.280565	0.215426	0.167163	0.130769	0.099864	0.078597	0.062066	0.046618	0.036867	0.029176	0.02347	0.017779	0.899957	0.695189	0.535422	0.416721	0.324181	0.249652	0.194214	0.151391	0.118072	0.090183	0.072106	0.056633	0.043951	0.034826
1.99645732689211	579	1.260848	0.953302	0.726254	0.543076	0.41172	0.315984	0.240343	0.181751	0.139523	0.10478	0.083321	0.063595	0.049213	0.038179	0.028965	0.022276	0.017535	1.010984	0.773398	0.593062	0.455623	0.350687	0.270733	0.207991	0.161459	0.126241	0.096402	0.075674	0.05988	0.044903	0.035619	0.028438	0.022614	0.016707	0.868405	0.669969	0.51654	0.401982	0.312609	0.240755	0.187199	0.145762	0.114469	0.087272	0.069388	0.055115	0.042868	0.033444
1.99324758842444	578	1.221834	0.923986	0.703733	0.525342	0.398362	0.305788	0.232159	0.175933	0.134732	0.101045	0.081143	0.06114	0.047438	0.036959	0.027987	0.021368	0.017018	0.977368	0.74733	0.573229	0.440357	0.339381	0.261465	0.20024	0.156125	0.121313	0.093416	0.073498	0.057906	0.04372	0.033964	0.027931	0.021689	0.016017	0.838264	0.646377	0.498598	0.387977	0.301566	0.232338	0.180223	0.140287	0.110582	0.084176	0.066852	0.052661	0.041424	0.032181
1.9900481540931	577	1.183815	0.895059	0.682003	0.508559	0.385488	0.296231	0.224025	0.170379	0.130706	0.097855	0.078569	0.059027	0.045481	0.035955	0.026868	0.020741	0.016548	0.945219	0.722474	0.553988	0.425976	0.328218	0.252808	0.193316	0.151063	0.116869	0.090158	0.071258	0.0556	0.041709	0.032954	0.02718	0.021318	0.015227	0.809376	0.623949	0.481314	0.374151	0.291173	0.223957	0.173983	0.135681	0.106944	0.081342	0.063664	0.050639	0.039716	0.030671
1.98685897435897	576	1.147733	0.867317	0.661066	0.492851	0.373438	0.287168	0.217354	0.165692	0.126898	0.095089	0.075726	0.057558	0.043961	0.035424	0.026698	0.020342	0.016702	0.91534	0.699014	0.5359	0.412203	0.317587	0.24477	0.186928	0.146901	0.113236	0.087684	0.069018	0.053731	0.04067	0.031867	0.025908	0.020696	0.014597	0.781695	0.602551	0.464637	0.361052	0.281441	0.216459	0.168446	0.131622	0.103255	0.078772	0.06157	0.04928	0.038058	0.029984
1.98368	575	1.113638	0.840982	0.641488	0.478114	0.362283	0.278652	0.210964	0.160098	0.123018	0.09233	0.072918	0.056008	0.042714	0.034377	0.026092	0.019853	0.015918	0.886865	0.677493	0.519269	0.399178	0.307472	0.237236	0.181351	0.142209	0.109806	0.084882	0.066726	0.052213	0.039138	0.03141	0.025085	0.020517	0.014007	0.755337	0.58263	0.448627	0.348471	0.271989	0.208273	0.162487	0.126837	0.099436	0.07572	0.059501	0.047743	0.036795	0.028902
1.98051118210863	574	1.08074	0.815997	0.622451	0.464097	0.35168	0.270786	0.204003	0.155331	0.118973	0.089366	0.069932	0.054757	0.041686	0.033415	0.025318	0.019549	0.01532	0.859681	0.656881	0.503563	0.38708	0.297442	0.229448	0.176247	0.137435	0.106388	0.08177	0.064664	0.050558	0.038213	0.030331	0.024109	0.019852	0.014001	0.730251	0.563732	0.433628	0.336862	0.26293	0.20077	0.15685	0.122765	0.095891	0.072631	0.057758	0.04615	0.03488	0.02815
1.97735247208931	573	1.048974	0.792284	0.603554	0.450486	0.341287	0.262706	0.197912	0.150521	0.115751	0.086222	0.067647	0.053229	0.040726	0.032181	0.024711	0.018672	0.014581	0.833664	0.637215	0.487923	0.374884	0.28781	0.220965	0.17081	0.132776	0.103298	0.079081	0.062203	0.049178	0.036729	0.029087	0.023287	0.019048	0.013395	0.70627	0.54554	0.419096	0.325721	0.253543	0.194022	0.151485	0.118342	0.092356	0.069847	0.056101	0.044386	0.03346	0.027498
1.97420382165605	572	1.018641	0.76973	0.586092	0.437035	0.331272	0.254735	0.192047	0.145307	0.111628	0.0829	0.065703	0.051505	0.039553	0.030931	0.023693	0.017964	0.013707	0.808244	0.617889	0.472757	0.363248	0.278831	0.214276	0.164991	0.12804	0.099974	0.076133	0.059701	0.047559	0.035271	0.02802	0.02242	0.018082	0.012884	0.683488	0.527823	0.405566	0.315096	0.245251	0.187511	0.146569	0.113823	0.088586	0.067174	0.054317	0.04269	0.032261	0.026281
1.97106518282989	571	0.990144	0.748176	0.569983	0.424644	0.321726	0.247339	0.18648	0.140945	0.108077	0.080195	0.064314	0.049742	0.038366	0.029391	0.022642	0.016831	0.013306	0.7847	0.599612	0.458733	0.35279	0.271117	0.208181	0.1599	0.124207	0.097382	0.074114	0.05841	0.046409	0.034328	0.026962	0.022158	0.01773	0.012653	0.662341	0.511398	0.393034	0.305358	0.237587	0.181935	0.141555	0.109806	0.08612	0.065022	0.052581	0.041055	0.031631	0.025161
1.96793650793651	570	0.96278	0.727663	0.554551	0.412469	0.312552	0.240192	0.18124	0.136886	0.104579	0.077472	0.062644	0.04749	0.036856	0.028284	0.021335	0.016008	0.01249	0.761606	0.58193	0.445006	0.342506	0.263659	0.202115	0.154822	0.120455	0.093961	0.072118	0.056727	0.044762	0.033156	0.025727	0.02161	0.017005	0.011688	0.642642	0.495484	0.3813	0.296208	0.230343	0.17645	0.136736	0.105786	0.083383	0.063003	0.050419	0.039164	0.030561	0.023786
1.9648177496038	569	0.936481	0.707979	0.539854	0.401289	0.304046	0.233343	0.176319	0.133446	0.101768	0.075271	0.061379	0.046159	0.035624	0.027771	0.020834	0.015717	0.012602	0.740219	0.565255	0.432617	0.332963	0.25645	0.19611	0.150011	0.117273	0.090601	0.070579	0.055351	0.04325	0.032222	0.025002	0.020855	0.01677	0.011115	0.624391	0.480975	0.370405	0.287793	0.223731	0.171083	0.132259	0.10285	0.081406	0.061417	0.048384	0.038116	0.030005	0.022955
1.96170886075949	568	0.911645	0.688964	0.525666	0.390605	0.295759	0.226707	0.171718	0.129862	0.099466	0.073518	0.059644	0.044654	0.034267	0.027277	0.020283	0.015289	0.012506	0.719921	0.549565	0.420799	0.323947	0.249184	0.190321	0.145735	0.114141	0.087675	0.068289	0.053688	0.041875	0.031523	0.024246	0.020021	0.016472	0.010647	0.606665	0.466754	0.35981	0.279531	0.217178	0.16609	0.128955	0.100493	0.079411	0.059773	0.046645	0.037111	0.02914	0.02223
1.95860979462875	567	0.887496	0.671018	0.511627	0.380132	0.288207	0.220981	0.167402	0.126443	0.097011	0.071613	0.0575	0.043262	0.032686	0.026754	0.019698	0.015018	0.012247	0.700621	0.534555	0.409454	0.315162	0.241626	0.184735	0.14198	0.11121	0.085372	0.066373	0.051773	0.040542	0.030498	0.02389	0.019038	0.015875	0.010347	0.58898	0.453189	0.349167	0.271184	0.209825	0.161148	0.125437	0.097568	0.07693	0.057759	0.045035	0.035981	0.028007	0.021504
1.95552050473186	566	0.863709	0.653584	0.498154	0.370169	0.28044	0.215095	0.162514	0.122785	0.094412	0.069539	0.055297	0.042344	0.031842	0.026153	0.019138	0.014702	0.011852	0.682482	0.520516	0.398348	0.306575	0.233974	0.179333	0.138429	0.108146	0.083281	0.063891	0.049892	0.039619	0.029306	0.023457	0.018307	0.015355	0.010252	0.571841	0.44	0.33864	0.263163	0.203092	0.155724	0.121536	0.094863	0.0741	0.055483	0.04392	0.034774	0.026748	0.021219
1.95244094488189	565	0.841126	0.636494	0.485679	0.360632	0.273181	0.208814	0.158146	0.119328	0.091644	0.067506	0.053454	0.041345	0.031011	0.025773	0.018929	0.014571	0.011454	0.664076	0.506441	0.387355	0.298197	0.227884	0.17442	0.134635	0.104256	0.08109	0.061402	0.048364	0.038758	0.028135	0.022664	0.01759	0.014597	0.010054	0.555154	0.427957	0.328552	0.255432	0.196517	0.150882	0.11775	0.091483	0.071352	0.053195	0.042971	0.033779	0.025636	0.020819
1.94937106918239	564	0.819432	0.620018	0.472954	0.351275	0.266117	0.202988	0.153993	0.116041	0.089038	0.065501	0.051756	0.040497	0.030534	0.024684	0.018603	0.01424	0.010757	0.645819	0.492985	0.376616	0.289816	0.222004	0.169811	0.130989	0.101383	0.079366	0.059567	0.047038	0.037878	0.027492	0.022003	0.01733	0.014111	0.009771	0.539087	0.416073	0.318788	0.2479	0.191108	0.146157	0.113985	0.088713	0.06905	0.051512	0.042063	0.032787	0.024641	0.020397
1.94631083202512	563	0.797679	0.603582	0.460202	0.341751	0.258521	0.197006	0.148999	0.112238	0.085857	0.063031	0.049918	0.039111	0.029763	0.023522	0.017807	0.013382	0.010125	0.627862	0.479134	0.365965	0.281609	0.215831	0.165111	0.126737	0.098083	0.076731	0.057755	0.045848	0.036621	0.026285	0.02105	0.017101	0.013399	0.009164	0.523343	0.404244	0.309489	0.240331	0.185486	0.141433	0.109938	0.085789	0.066253	0.049728	0.040272	0.031577	0.023692	0.019431
1.94326018808777	562	0.778907	0.590347	0.450783	0.334996	0.254252	0.193538	0.147665	0.111084	0.085783	0.062814	0.051371	0.040199	0.031399	0.025119	0.019294	0.015284	0.011685	0.613108	0.467902	0.358321	0.276464	0.212272	0.162653	0.125062	0.097948	0.076792	0.058981	0.046997	0.037224	0.028016	0.023288	0.019093	0.016043	0.011548	0.511164	0.394893	0.303413	0.236108	0.182423	0.139923	0.108905	0.085486	0.067083	0.051127	0.041197	0.032898	0.025512	0.021202
1.94021909233177	561	0.763242	0.579808	0.444269	0.331049	0.253105	0.193369	0.149508	0.113351	0.089772	0.066328	0.055182	0.044143	0.035517	0.029928	0.023957	0.020202	0.016273	0.600752	0.459415	0.353386	0.274228	0.211785	0.162987	0.126838	0.100802	0.079809	0.062141	0.050019	0.039778	0.032654	0.02833	0.023924	0.021665	0.017332	0.501939	0.38792	0.300862	0.2346	0.181665	0.141676	0.111773	0.089117	0.071381	0.055863	0.044798	0.037559	0.030572	0.026574
1.9371875	560	0.743222	0.56453	0.432758	0.322638	0.246641	0.189117	0.146306	0.111399	0.088354	0.065653	0.054372	0.043677	0.035211	0.02999	0.024269	0.020244	0.017128	0.584754	0.446972	0.344029	0.267021	0.206686	0.159177	0.124475	0.099332	0.078905	0.061465	0.049775	0.039517	0.032915	0.028146	0.024628	0.021762	0.017993	0.48737	0.377277	0.292116	0.227628	0.176567	0.138252	0.109742	0.087628	0.070787	0.055102	0.044434	0.037653	0.03098	0.026841
1.93416536661466	559	0.722927	0.549059	0.421239	0.314073	0.239836	0.18441	0.1421	0.108902	0.086457	0.064305	0.052942	0.04297	0.03463	0.029587	0.024244	0.019684	0.017493	0.568893	0.434904	0.33453	0.25987	0.200701	0.154552	0.120814	0.097098	0.077103	0.059954	0.049482	0.038589	0.032544	0.027594	0.024511	0.021628	0.017933	0.473276	0.366799	0.28351	0.221141	0.171576	0.134221	0.10693	0.085416	0.068778	0.053449	0.043739	0.037037	0.030492	0.026426
1.93115264797508	558	0.702565	0.533733	0.409445	0.305048	0.232557	0.179475	0.137861	0.105733	0.08356	0.062641	0.051289	0.041939	0.033716	0.029235	0.023812	0.019088	0.017024	0.553072	0.422644	0.32452	0.252411	0.194618	0.14998	0.116922	0.094425	0.074348	0.058929	0.04841	0.037305	0.031768	0.026915	0.023515	0.021346	0.017485	0.459441	0.355978	0.274903	0.214334	0.166366	0.129739	0.103562	0.082448	0.066648	0.051328	0.042673	0.035698	0.029547	0.025508
1.92814930015552	557	0.682544	0.518788	0.397892	0.295839	0.225812	0.174425	0.133918	0.102774	0.080677	0.060733	0.050036	0.04102	0.033022	0.028711	0.023345	0.018746	0.016412	0.537058	0.410295	0.314598	0.244814	0.188675	0.145864	0.113026	0.091741	0.071737	0.057437	0.046975	0.036133	0.031033	0.026713	0.022579	0.021143	0.016943	0.445679	0.345205	0.266772	0.207548	0.161565	0.125511	0.100043	0.07959	0.064451	0.049482	0.041676	0.034565	0.028439	0.024908
1.92515527950311	556	0.662671	0.503603	0.386362	0.286666	0.219219	0.169482	0.13041	0.099546	0.077948	0.058473	0.048743	0.040014	0.032143	0.028228	0.022754	0.018714	0.015541	0.520707	0.398023	0.304908	0.237424	0.183294	0.141892	0.10945	0.088745	0.069641	0.055637	0.045488	0.035558	0.03005	0.026305	0.021904	0.020829	0.016525	0.432062	0.334016	0.259049	0.201636	0.156975	0.121564	0.096575	0.076926	0.062117	0.0478	0.040603	0.033446	0.027355	0.024324
1.92217054263566	555	0.642892	0.488562	0.37508	0.277716	0.212551	0.163942	0.126422	0.096177	0.075518	0.056408	0.047408	0.038761	0.031078	0.027495	0.022029	0.018518	0.015003	0.504667	0.385794	0.29597	0.229854	0.177782	0.137469	0.106466	0.085899	0.067742	0.053472	0.044023	0.034866	0.029234	0.025749	0.02138	0.020308	0.01597	0.418946	0.323127	0.251301	0.195622	0.152132	0.118426	0.093118	0.074493	0.060166	0.046531	0.039377	0.032656	0.026357	0.023886
1.91919504643963	554	0.623191	0.473611	0.363511	0.269018	0.205926	0.158378	0.122366	0.092643	0.073137	0.054032	0.045533	0.037052	0.029768	0.026347	0.020785	0.01799	0.014237	0.488804	0.373538	0.287009	0.222967	0.172344	0.132736	0.103537	0.08322	0.066098	0.051648	0.042736	0.033934	0.028422	0.025013	0.020938	0.019782	0.0157	0.405326	0.312352	0.242757	0.18909	0.147069	0.114686	0.089918	0.072246	0.05837	0.045284	0.037566	0.03181	0.025538	0.023137
1.91622874806801	553	0.603729	0.458985	0.351992	0.26071	0.199738	0.153102	0.118686	0.089091	0.070776	0.051914	0.044035	0.035498	0.028824	0.02515	0.019708	0.017477	0.013727	0.472927	0.361235	0.277833	0.216187	0.166895	0.128499	0.100409	0.08079	0.064467	0.050222	0.041361	0.032854	0.027537	0.023977	0.020466	0.019338	0.01522	0.39159	0.302126	0.233942	0.182844	0.141976	0.110964	0.087194	0.070117	0.056471	0.044186	0.035987	0.031105	0.024835	0.022497
1.91327160493827	552	0.584892	0.444738	0.340982	0.252708	0.193556	0.148006	0.114847	0.086448	0.06906	0.050383	0.042764	0.034662	0.02803	0.024283	0.019214	0.016742	0.013968	0.457667	0.349462	0.268804	0.209077	0.161414	0.124196	0.097287	0.078392	0.062581	0.048966	0.040253	0.031758	0.026615	0.023308	0.020387	0.018631	0.014924	0.378249	0.292432	0.226253	0.176728	0.136763	0.107338	0.085099	0.068486	0.055011	0.043142	0.034911	0.030456	0.024503	0.022034
1.91032357473035	551	0.56643	0.430474	0.330204	0.244825	0.187111	0.1432	0.111048	0.083944	0.067185	0.048984	0.041327	0.033782	0.027227	0.023535	0.019097	0.0161	0.014131	0.443044	0.338181	0.25977	0.20213	0.155782	0.120063	0.094162	0.076146	0.060441	0.048082	0.039552	0.030605	0.026058	0.022908	0.020272	0.018223	0.014882	0.364957	0.28288	0.218546	0.170371	0.131742	0.103427	0.082507	0.066216	0.05371	0.041709	0.034022	0.029418	0.024101	0.02129
1.90738461538462	550	0.548394	0.416666	0.320005	0.236907	0.180987	0.138563	0.107114	0.081501	0.064868	0.047641	0.039884	0.032938	0.026538	0.022828	0.018855	0.015299	0.014217	0.428988	0.32749	0.25084	0.195279	0.150653	0.116313	0.090673	0.073834	0.058247	0.046793	0.03879	0.029524	0.025528	0.022714	0.019759	0.017999	0.014673	0.352327	0.273421	0.211302	0.164458	0.127252	0.099428	0.079577	0.063792	0.051826	0.039963	0.032951	0.028089	0.023519	0.020568
1.90445468509985	549	0.530938	0.403243	0.310036	0.228434	0.175086	0.134345	0.103591	0.079172	0.06264	0.046288	0.038699	0.032483	0.026	0.022591	0.018795	0.014889	0.013917	0.415076	0.317015	0.242194	0.188984	0.145801	0.112681	0.087413	0.071332	0.056245	0.045247	0.037825	0.028717	0.024772	0.022214	0.018738	0.017845	0.014373	0.340365	0.264256	0.204528	0.158814	0.123193	0.09581	0.076638	0.061534	0.050122	0.038306	0.032461	0.027018	0.022631	0.019986
1.90153374233129	548	0.514009	0.390431	0.300238	0.22009	0.169219	0.130413	0.100557	0.076561	0.060389	0.044944	0.037756	0.031702	0.025493	0.022539	0.018724	0.014634	0.01343	0.401003	0.306261	0.233892	0.182468	0.14122	0.108963	0.084276	0.068593	0.05416	0.043281	0.036079	0.027943	0.023854	0.021247	0.017654	0.0175	0.013645	0.329334	0.255023	0.197817	0.153396	0.119389	0.09264	0.074011	0.059194	0.048162	0.036774	0.031738	0.02621	0.021688	0.019375
1.89862174578867	547	0.497282	0.378075	0.29054	0.21295	0.163411	0.12618	0.097377	0.073976	0.058148	0.043034	0.036635	0.03051	0.024524	0.022091	0.017969	0.014344	0.01285	0.38765	0.295844	0.2262	0.176394	0.136656	0.105319	0.081911	0.066391	0.052797	0.041586	0.034541	0.027555	0.023153	0.020537	0.017155	0.017073	0.013309	0.318364	0.245821	0.191115	0.148422	0.115478	0.089688	0.071133	0.056845	0.046441	0.035402	0.030865	0.025244	0.020651	0.01879
1.89571865443425	546	0.48132	0.365949	0.28099	0.206091	0.157767	0.121792	0.094236	0.071115	0.056198	0.041206	0.035526	0.029181	0.02344	0.021475	0.016914	0.014485	0.011973	0.374459	0.285829	0.21901	0.170897	0.132265	0.101825	0.079571	0.06448	0.051741	0.040238	0.033239	0.026988	0.02249	0.019914	0.017168	0.016743	0.013165	0.307451	0.236964	0.184183	0.143559	0.11155	0.086902	0.068441	0.055047	0.044833	0.034291	0.02968	0.024862	0.019872	0.018466
1.89282442748092	545	0.466348	0.354402	0.271954	0.19961	0.152972	0.117846	0.091328	0.068623	0.054499	0.039773	0.034482	0.028137	0.022704	0.02072	0.016235	0.014316	0.011494	0.361918	0.276081	0.211816	0.165395	0.127828	0.098075	0.07715	0.062705	0.050358	0.039272	0.032292	0.026246	0.021883	0.019518	0.017083	0.016379	0.013274	0.29696	0.228791	0.177344	0.13874	0.107758	0.0843	0.066195	0.053722	0.043467	0.033574	0.028444	0.024624	0.019507	0.018337
1.88993902439024	544	0.451576	0.343388	0.263388	0.193438	0.148315	0.113732	0.088123	0.066273	0.053143	0.038267	0.033067	0.027231	0.022298	0.019776	0.015838	0.013883	0.011358	0.350296	0.266801	0.204566	0.160203	0.12354	0.094759	0.074694	0.060868	0.04883	0.038773	0.031713	0.025346	0.021473	0.019355	0.016878	0.016028	0.013125	0.286511	0.221153	0.170986	0.133844	0.103773	0.081457	0.064219	0.052482	0.042318	0.03293	0.027169	0.024009	0.019276	0.018104
1.88706240487062	543	0.437341	0.332729	0.255319	0.187286	0.143676	0.109844	0.085182	0.063965	0.051797	0.036976	0.032057	0.026339	0.021867	0.018886	0.015488	0.013298	0.011433	0.339266	0.258311	0.197601	0.154982	0.119404	0.091661	0.072185	0.059216	0.047264	0.037871	0.030996	0.024383	0.021102	0.019	0.01665	0.015537	0.012799	0.276567	0.213919	0.164925	0.129347	0.09996	0.078422	0.062557	0.05109	0.041325	0.032001	0.026261	0.023146	0.019056	0.017705
1.88419452887538	542	0.423881	0.322484	0.247721	0.181129	0.13913	0.106474	0.082641	0.062432	0.050674	0.03613	0.031539	0.026155	0.021655	0.018708	0.015629	0.012921	0.011867	0.328945	0.250691	0.191169	0.149921	0.115916	0.089074	0.069902	0.057629	0.045819	0.037014	0.030938	0.024003	0.021021	0.018982	0.016387	0.015719	0.012753	0.267162	0.206897	0.159673	0.124758	0.096743	0.075846	0.061064	0.049649	0.04058	0.031191	0.025854	0.02239	0.018863	0.017535
1.88133535660091	541	0.410854	0.312489	0.240545	0.175259	0.134773	0.103291	0.080137	0.060897	0.049124	0.035444	0.030934	0.025843	0.021087	0.018493	0.015589	0.012469	0.011902	0.318613	0.243223	0.185093	0.144924	0.112534	0.086512	0.067542	0.055701	0.044267	0.035674	0.03026	0.023538	0.020362	0.018443	0.015819	0.015682	0.012338	0.25813	0.200271	0.15497	0.120342	0.09381	0.073138	0.059205	0.047956	0.039539	0.029953	0.02545	0.021452	0.018485	0.016875
1.87848484848485	540	0.398331	0.30285	0.233512	0.169695	0.130394	0.100162	0.077644	0.059205	0.046977	0.034449	0.03016	0.025229	0.020258	0.018168	0.015389	0.011734	0.011538	0.308761	0.235765	0.179564	0.140474	0.10902	0.083994	0.065535	0.053654	0.042922	0.034261	0.029165	0.023147	0.019599	0.017757	0.01504	0.015531	0.011718	0.249986	0.193426	0.150408	0.116354	0.091015	0.070383	0.057004	0.045855	0.038055	0.028637	0.024829	0.02054	0.017442	0.01598
1.87564296520424	539	0.386698	0.294009	0.226637	0.164239	0.126092	0.097286	0.075562	0.057697	0.045294	0.033437	0.02947	0.024519	0.019617	0.018356	0.01516	0.011579	0.010976	0.299264	0.228006	0.17429	0.136475	0.105855	0.081687	0.06419	0.052051	0.042123	0.033233	0.028234	0.022758	0.019004	0.017347	0.014842	0.015394	0.011522	0.242562	0.186731	0.145571	0.112976	0.088322	0.068326	0.054822	0.044135	0.036737	0.027611	0.024373	0.020465	0.016684	0.015519
1.87280966767372	538	0.375691	0.285819	0.220119	0.1594	0.122351	0.094683	0.073666	0.055928	0.043912	0.032317	0.028845	0.023694	0.018842	0.018145	0.014629	0.011808	0.010321	0.289816	0.220365	0.169025	0.13271	0.102388	0.078951	0.062632	0.050829	0.041293	0.032297	0.027081	0.022031	0.018451	0.01696	0.014622	0.01501	0.01146	0.235448	0.180968	0.140939	0.109989	0.085783	0.066561	0.052898	0.04282	0.035534	0.026754	0.023749	0.02035	0.016109	0.015122
1.86998491704374	537	0.364985	0.277865	0.213164	0.154974	0.119042	0.092053	0.071535	0.054222	0.042735	0.030944	0.027871	0.023062	0.018332	0.017746	0.013885	0.012231	0.00993	0.281196	0.21403	0.163845	0.129055	0.099379	0.076462	0.061018	0.050126	0.040519	0.031899	0.026368	0.02138	0.018283	0.016989	0.014738	0.014777	0.011443	0.22779	0.175599	0.13638	0.106904	0.083291	0.064894	0.051376	0.042032	0.034492	0.026199	0.022948	0.020077	0.015886	0.01506
1.8671686746988	536	0.354576	0.270164	0.206877	0.150618	0.115751	0.089507	0.069577	0.052537	0.042105	0.029805	0.027113	0.022387	0.018137	0.017256	0.013478	0.012513	0.009608	0.273523	0.208088	0.158727	0.125522	0.096823	0.074451	0.059198	0.049285	0.039701	0.031517	0.026145	0.021055	0.018298	0.017007	0.01502	0.014713	0.011671	0.220295	0.170553	0.132102	0.103734	0.080789	0.063466	0.050251	0.041441	0.03365	0.025871	0.022378	0.01985	0.015906	0.015114
1.86436090225564	535	0.344744	0.263029	0.201877	0.146716	0.112817	0.086982	0.067761	0.051	0.041514	0.028786	0.026456	0.021911	0.018033	0.016552	0.013242	0.012374	0.009766	0.266243	0.202722	0.154178	0.12217	0.09444	0.072609	0.057336	0.048036	0.038554	0.030744	0.026191	0.020548	0.018118	0.016529	0.014976	0.01438	0.011727	0.213835	0.166177	0.128425	0.100948	0.07816	0.061765	0.049408	0.040771	0.032986	0.02557	0.021801	0.019388	0.015951	0.015236
1.86156156156156	534	0.3357	0.256071	0.19681	0.142974	0.110051	0.084372	0.066156	0.049673	0.040702	0.028167	0.025813	0.021468	0.018027	0.015943	0.013173	0.01214	0.010331	0.259439	0.197447	0.150294	0.118947	0.09227	0.070886	0.055753	0.04675	0.037442	0.02982	0.026	0.02024	0.017856	0.016166	0.014719	0.014127	0.011487	0.207808	0.162001	0.124981	0.098254	0.075887	0.059932	0.048487	0.039837	0.032543	0.02519	0.02128	0.018815	0.015975	0.015203
1.85877061469265	533	0.326861	0.249326	0.192023	0.139112	0.107202	0.082099	0.064872	0.048612	0.039966	0.027915	0.025455	0.021539	0.018141	0.015778	0.013419	0.011684	0.010848	0.253085	0.192128	0.146851	0.115987	0.090434	0.069668	0.054734	0.045754	0.036924	0.029411	0.025764	0.020412	0.017785	0.016235	0.014512	0.014504	0.011327	0.202249	0.157551	0.12168	0.095458	0.074175	0.058339	0.04747	0.038885	0.03198	0.024826	0.021085	0.018264	0.015943	0.014939
1.8559880239521	532	0.318499	0.243071	0.18748	0.135591	0.104661	0.080507	0.063758	0.048026	0.039211	0.027851	0.025194	0.02181	0.018135	0.016078	0.013819	0.011333	0.011004	0.246637	0.186927	0.143401	0.113228	0.08836	0.068265	0.054009	0.044639	0.036567	0.029154	0.025252	0.020646	0.017556	0.016193	0.0143	0.014923	0.011326	0.197326	0.153238	0.119089	0.092911	0.072858	0.056818	0.046411	0.037964	0.031585	0.024443	0.0211	0.017963	0.015625	0.014625
1.85321375186846	531	0.310775	0.237344	0.183018	0.132291	0.102246	0.079008	0.062706	0.047238	0.038352	0.027911	0.025246	0.021754	0.017959	0.016406	0.013928	0.011233	0.010929	0.240218	0.182088	0.140007	0.110745	0.086113	0.066729	0.053316	0.043858	0.036275	0.029077	0.024453	0.0206	0.017346	0.016233	0.014161	0.015065	0.011205	0.192671	0.149166	0.116436	0.090802	0.071541	0.05548	0.045201	0.036866	0.031157	0.024001	0.021022	0.017986	0.015162	0.014356
1.85044776119403	530	0.303419	0.232018	0.178839	0.129313	0.100012	0.077871	0.061579	0.04651	0.037335	0.027482	0.025475	0.021849	0.017598	0.016729	0.013833	0.011647	0.010847	0.234187	0.177746	0.136575	0.108575	0.084322	0.065368	0.052556	0.043502	0.036149	0.029052	0.024039	0.020382	0.017333	0.016413	0.014263	0.01504	0.011462	0.188036	0.145315	0.113716	0.089003	0.070256	0.054542	0.044071	0.036111	0.030681	0.023558	0.021101	0.018207	0.015049	0.01427
1.84769001490313	529	0.296427	0.227153	0.174956	0.12678	0.098059	0.076911	0.060552	0.045849	0.036692	0.02694	0.025314	0.021573	0.017331	0.017009	0.013723	0.012266	0.010653	0.228655	0.17374	0.133269	0.106567	0.082639	0.063957	0.051498	0.043268	0.035607	0.028725	0.023879	0.01998	0.017543	0.016236	0.014576	0.014996	0.011645	0.183904	0.142103	0.111185	0.087493	0.069016	0.054033	0.043349	0.035803	0.030113	0.023362	0.021162	0.018437	0.015072	0.014457
1.84494047619048	528	0.290012	0.222744	0.17144	0.124422	0.096492	0.075664	0.059685	0.044981	0.036544	0.026258	0.024867	0.02121	0.017164	0.017188	0.013569	0.012682	0.01068	0.223702	0.170283	0.130362	0.104845	0.081178	0.062762	0.050375	0.042925	0.034877	0.028307	0.023896	0.019563	0.017769	0.016095	0.014912	0.014847	0.011856	0.179659	0.139395	0.108744	0.086286	0.067776	0.053683	0.043051	0.035595	0.029853	0.023145	0.021056	0.01844	0.015409	0.014668
1.84219910846954	527	0.283781	0.218179	0.168362	0.122072	0.095078	0.074297	0.058676	0.044293	0.036453	0.025764	0.024374	0.020894	0.01738	0.017165	0.013441	0.013006	0.010934	0.219097	0.167272	0.12797	0.103002	0.080163	0.062142	0.049736	0.042431	0.034432	0.028388	0.024309	0.019709	0.018087	0.016296	0.015189	0.015049	0.012084	0.175453	0.137148	0.106573	0.084976	0.066437	0.053249	0.043121	0.035611	0.029716	0.023094	0.020897	0.018331	0.015781	0.01509
1.83946587537092	526	0.277962	0.213868	0.165372	0.120036	0.093437	0.072655	0.057752	0.043666	0.036479	0.025793	0.024141	0.020688	0.017721	0.016923	0.013546	0.013039	0.01118	0.214889	0.164728	0.125914	0.101242	0.079579	0.061964	0.04954	0.041953	0.034398	0.028718	0.024896	0.02041	0.018431	0.016533	0.015661	0.015342	0.012241	0.171657	0.13504	0.104378	0.083795	0.065244	0.052428	0.042887	0.035682	0.029445	0.023266	0.020767	0.018075	0.016101	0.015514
1.83674074074074	525	0.272422	0.208798	0.162664	0.118124	0.091915	0.071215	0.057183	0.043264	0.036389	0.025744	0.02409	0.021072	0.018213	0.016793	0.014085	0.012891	0.011824	0.210879	0.161889	0.124368	0.099994	0.078453	0.061182	0.049554	0.041389	0.034351	0.028564	0.024905	0.021064	0.018446	0.016826	0.015751	0.015612	0.012355	0.168509	0.132881	0.102831	0.082587	0.064369	0.051697	0.042487	0.035421	0.029294	0.023307	0.020708	0.017772	0.0165	0.015585
1.83402366863905	524	0.26743	0.20457	0.16013	0.116063	0.090595	0.070238	0.05676	0.043373	0.036187	0.026036	0.024435	0.021617	0.018538	0.017349	0.014783	0.012945	0.01242	0.206594	0.15874	0.122635	0.098507	0.07724	0.060661	0.049344	0.04112	0.034668	0.02845	0.024536	0.021391	0.018283	0.017124	0.015722	0.015988	0.012489	0.165891	0.130653	0.101788	0.081354	0.063931	0.051077	0.042446	0.035239	0.029726	0.023665	0.020883	0.0179	0.01681	0.015771
1.83131462333826	523	0.262696	0.201486	0.15742	0.114117	0.089279	0.069741	0.056702	0.043584	0.036062	0.026469	0.02514	0.022256	0.01894	0.017982	0.015543	0.013239	0.013051	0.202868	0.155862	0.120716	0.097202	0.076278	0.060263	0.049017	0.041555	0.035123	0.028693	0.024527	0.021697	0.0187	0.017725	0.015977	0.016737	0.012967	0.163466	0.12847	0.100785	0.080116	0.063778	0.050607	0.041987	0.034945	0.030093	0.023859	0.021175	0.018319	0.016692	0.01568
1.82861356932153	522	0.257879	0.197994	0.154897	0.112435	0.088391	0.0694	0.05618	0.043349	0.035577	0.026435	0.025225	0.022421	0.018856	0.018112	0.015595	0.013333	0.013153	0.199714	0.153448	0.118931	0.096187	0.075294	0.059359	0.04859	0.04163	0.035263	0.028686	0.024442	0.021541	0.018937	0.0179	0.016119	0.016949	0.013242	0.161135	0.126465	0.099608	0.078994	0.063314	0.050002	0.041095	0.034545	0.029926	0.023506	0.021353	0.018756	0.016338	0.015272
1.8259204712813	521	0.253737	0.19502	0.152839	0.111173	0.087546	0.069083	0.05565	0.042972	0.035311	0.026349	0.025298	0.02235	0.018653	0.018726	0.015578	0.013947	0.012944	0.19708	0.151235	0.116858	0.095513	0.07451	0.058529	0.048011	0.04141	0.034879	0.028406	0.024531	0.02141	0.019094	0.017837	0.016344	0.016713	0.013382	0.159011	0.124561	0.09835	0.078169	0.062757	0.049857	0.040684	0.034235	0.02954	0.023132	0.021671	0.019133	0.016356	0.015387
1.82323529411765	520	0.249979	0.19246	0.150793	0.109957	0.086566	0.068779	0.055409	0.042574	0.035181	0.026112	0.025433	0.022233	0.018566	0.019093	0.015427	0.014506	0.013046	0.194746	0.149659	0.115296	0.094787	0.074105	0.058079	0.047708	0.041307	0.034452	0.028372	0.024899	0.021402	0.019309	0.017746	0.016607	0.016749	0.013696	0.157017	0.123148	0.096904	0.077596	0.062324	0.049728	0.040689	0.034429	0.029256	0.022877	0.02181	0.019314	0.016661	0.015719
1.82055800293686	519	0.24621	0.189707	0.149166	0.10863	0.085752	0.068349	0.054686	0.042174	0.035103	0.025687	0.025304	0.022053	0.018564	0.018869	0.015244	0.014783	0.013029	0.192302	0.148104	0.114063	0.093696	0.073499	0.057742	0.047388	0.04085	0.034019	0.028346	0.025329	0.021399	0.019184	0.01749	0.016948	0.016626	0.01362	0.154661	0.122026	0.095589	0.077041	0.061493	0.049649	0.040833	0.034717	0.029174	0.022873	0.021866	0.019231	0.016929	0.01601
1.81788856304985	518	0.242653	0.186781	0.147543	0.107499	0.084665	0.06729	0.053976	0.041624	0.035088	0.025517	0.024866	0.021765	0.018704	0.018317	0.01492	0.014873	0.012968	0.189625	0.146502	0.113096	0.092427	0.073198	0.057751	0.047475	0.040565	0.033997	0.028796	0.025661	0.021991	0.019328	0.017604	0.017378	0.016771	0.013544	0.15222	0.120726	0.094391	0.076546	0.060501	0.049339	0.040869	0.034698	0.028788	0.022827	0.021733	0.018721	0.017023	0.016311
1.81522693997072	517	0.23951	0.184311	0.145619	0.106319	0.083781	0.066556	0.053834	0.041437	0.035268	0.025505	0.02458	0.021713	0.018998	0.018077	0.01508	0.01481	0.013485	0.186948	0.144506	0.112031	0.091426	0.072373	0.057646	0.047466	0.040236	0.034337	0.028787	0.025513	0.022386	0.019115	0.017921	0.017364	0.016856	0.013326	0.150388	0.119708	0.093519	0.076099	0.059891	0.049359	0.041162	0.034907	0.028787	0.023117	0.02181	0.018572	0.017364	0.016552
1.8125730994152	516	0.236723	0.182248	0.144032	0.105361	0.083315	0.065874	0.05379	0.041575	0.035346	0.025725	0.024608	0.021876	0.019304	0.018242	0.015378	0.01463	0.013876	0.184557	0.142985	0.111278	0.090708	0.071579	0.057548	0.04732	0.04032	0.034488	0.028637	0.025095	0.022491	0.018919	0.017965	0.016974	0.017078	0.013329	0.149134	0.119124	0.093286	0.075704	0.05979	0.049112	0.040861	0.03466	0.028888	0.023357	0.02172	0.01827	0.017431	0.016478
1.80992700729927	515	0.233792	0.180503	0.142746	0.104263	0.082231	0.065105	0.053694	0.041256	0.034839	0.025762	0.024646	0.02212	0.019462	0.018182	0.015784	0.01409	0.014274	0.182622	0.141173	0.110358	0.090409	0.071033	0.057119	0.04676	0.040262	0.034443	0.028347	0.024661	0.022261	0.018583	0.018058	0.01664	0.017065	0.013471	0.147554	0.118019	0.092685	0.075375	0.059608	0.048448	0.040198	0.033865	0.029108	0.023387	0.02124	0.018058	0.017148	0.016161
1.80728862973761	514	0.230629	0.178552	0.140992	0.102909	0.081225	0.064648	0.053139	0.041063	0.034248	0.025564	0.024483	0.022301	0.019361	0.018267	0.015816	0.013672	0.014101	0.180614	0.139611	0.109302	0.089663	0.0705	0.056443	0.046381	0.040193	0.033918	0.028192	0.024398	0.021925	0.01867	0.01775	0.016456	0.017054	0.01347	0.146487	0.116705	0.092106	0.074373	0.059373	0.047731	0.039639	0.033444	0.029092	0.023212	0.02107	0.018014	0.016489	0.015516
1.80465793304221	513	0.227851	0.176612	0.139782	0.10189	0.080674	0.064365	0.052756	0.040816	0.033726	0.025431	0.024573	0.022326	0.01898	0.018291	0.015922	0.013567	0.013537	0.179167	0.138658	0.107852	0.089006	0.070412	0.055898	0.04602	0.040122	0.033675	0.027985	0.024121	0.021515	0.018831	0.017403	0.016376	0.01718	0.013311	0.145788	0.115378	0.091643	0.073728	0.059243	0.047302	0.039192	0.032933	0.029147	0.022669	0.020987	0.018119	0.016192	0.015273
1.80203488372093	512	0.225437	0.174874	0.138914	0.1012	0.080408	0.064282	0.052458	0.040498	0.033424	0.025157	0.024698	0.022109	0.018583	0.018609	0.015609	0.013994	0.013221	0.177736	0.138006	0.106741	0.088332	0.070081	0.055243	0.045732	0.039787	0.033096	0.027759	0.024254	0.021172	0.018729	0.017038	0.016552	0.01657	0.012954	0.145065	0.11448	0.091355	0.07349	0.05975	0.047321	0.039064	0.033166	0.029057	0.022476	0.021195	0.018526	0.016342	0.015171
1.79941944847605	511	0.223018	0.173145	0.137584	0.100299	0.080035	0.064159	0.051883	0.040036	0.033442	0.024812	0.024698	0.021806	0.01822	0.018346	0.015299	0.01411	0.012768	0.176256	0.137365	0.106055	0.087625	0.06976	0.054988	0.045599	0.039169	0.032878	0.027827	0.02431	0.021156	0.018635	0.016742	0.016713	0.015949	0.0127	0.143931	0.113914	0.090713	0.073203	0.059273	0.047424	0.039337	0.033432	0.02858	0.022185	0.021324	0.018352	0.01678	0.015211
1.7968115942029	510	0.220783	0.17135	0.136538	0.099766	0.079561	0.063744	0.051608	0.039557	0.033363	0.024251	0.024359	0.021227	0.017979	0.01788	0.014903	0.014484	0.012645	0.174605	0.136418	0.105499	0.086949	0.069065	0.055048	0.045836	0.038785	0.032612	0.027801	0.024298	0.021174	0.018024	0.016471	0.016518	0.015571	0.012173	0.142977	0.113569	0.08981	0.07292	0.058527	0.047478	0.039587	0.033757	0.028141	0.022216	0.021279	0.01812	0.016758	0.015301
1.79421128798842	509	0.218649	0.169559	0.135392	0.099219	0.079027	0.063371	0.051194	0.039237	0.03322	0.02359	0.023625	0.020625	0.017983	0.017354	0.014249	0.014184	0.012499	0.172856	0.135297	0.105171	0.086519	0.068553	0.055128	0.045638	0.038376	0.032613	0.027689	0.024071	0.021249	0.017729	0.016708	0.01605	0.015782	0.011709	0.141979	0.113491	0.089136	0.07271	0.057911	0.047529	0.03971	0.033387	0.027465	0.021844	0.021039	0.017658	0.016654	0.015256
1.79161849710983	508	0.216532	0.168342	0.134145	0.098587	0.078327	0.062496	0.051086	0.038771	0.033218	0.023363	0.023489	0.020608	0.018431	0.017016	0.014103	0.013615	0.012775	0.171538	0.134053	0.104841	0.086309	0.067884	0.054813	0.045333	0.038475	0.032668	0.027235	0.023445	0.021289	0.01754	0.016615	0.015662	0.015585	0.011473	0.141263	0.113487	0.088828	0.072823	0.05772	0.047647	0.039636	0.033108	0.027522	0.021908	0.020888	0.017142	0.016431	0.01549
1.78903318903319	507	0.214208	0.167349	0.133336	0.097741	0.077525	0.061617	0.051241	0.038924	0.033055	0.023263	0.02295	0.020557	0.018539	0.01717	0.014091	0.013236	0.012913	0.171032	0.133246	0.104304	0.086131	0.067799	0.054557	0.044968	0.03873	0.032904	0.026884	0.023259	0.021507	0.017638	0.016633	0.01521	0.015586	0.011666	0.141103	0.113642	0.08923	0.072733	0.057712	0.047488	0.039422	0.032761	0.027663	0.022394	0.020413	0.016705	0.015926	0.015383
1.7864553314121	506	0.212413	0.166206	0.13276	0.096726	0.076978	0.061373	0.050931	0.039231	0.032968	0.023435	0.022898	0.020542	0.018423	0.016946	0.014453	0.012799	0.012843	0.170597	0.132643	0.103935	0.086264	0.06796	0.054115	0.044713	0.038799	0.032742	0.0266	0.023073	0.020832	0.017696	0.016246	0.014995	0.015801	0.011981	0.140672	0.113056	0.08929	0.072625	0.057803	0.046981	0.038788	0.032331	0.027767	0.022282	0.020142	0.016844	0.015315	0.014939
1.78388489208633	505	0.210821	0.165133	0.131934	0.096187	0.076702	0.061206	0.051078	0.039237	0.032803	0.023959	0.023158	0.020857	0.018419	0.01762	0.01476	0.012985	0.013026	0.1698	0.132451	0.103013	0.086032	0.067835	0.054008	0.044043	0.038514	0.032285	0.026561	0.023014	0.020224	0.01773	0.015796	0.015156	0.015771	0.01175	0.141067	0.113052	0.089858	0.072997	0.058558	0.046583	0.038861	0.032262	0.028165	0.021967	0.020252	0.017496	0.015395	0.014592
1.78132183908046	504	0.208758	0.163904	0.131249	0.095644	0.076387	0.061447	0.050878	0.039234	0.032421	0.024106	0.023683	0.021335	0.018196	0.017784	0.015128	0.013176	0.013098	0.169486	0.132216	0.102872	0.085529	0.068046	0.0537	0.044107	0.038523	0.03194	0.026602	0.023244	0.020296	0.017602	0.015677	0.015598	0.01554	0.011684	0.141832	0.112916	0.090232	0.073124	0.059459	0.047031	0.038987	0.033032	0.028853	0.021787	0.020491	0.017727	0.015604	0.014998
1.77876614060258	503	0.205514	0.162478	0.130693	0.095089	0.076127	0.061442	0.050268	0.038693	0.032187	0.023407	0.023945	0.021149	0.017517	0.017422	0.014786	0.013342	0.012463	0.168709	0.13204	0.102684	0.084938	0.067536	0.053634	0.044419	0.038171	0.031688	0.026759	0.023515	0.020364	0.017578	0.015587	0.015592	0.014969	0.011213	0.142323	0.112842	0.090243	0.073382	0.059581	0.047017	0.038865	0.033046	0.028524	0.021442	0.020514	0.01803	0.016007	0.014737
1.77621776504298	502	0.203326	0.161247	0.129783	0.094656	0.076066	0.061579	0.050281	0.038202	0.032356	0.022972	0.023915	0.020798	0.017413	0.017675	0.014482	0.013561	0.012099	0.167741	0.131714	0.102688	0.084964	0.067419	0.053843	0.045082	0.038094	0.031964	0.027273	0.023818	0.020513	0.017544	0.016064	0.015667	0.014951	0.011263	0.142782	0.11331	0.090174	0.073014	0.059567	0.047412	0.03939	0.03397	0.028511	0.021433	0.020931	0.018099	0.016634	0.014837
1.77367668097282	501	0.20218	0.160001	0.129084	0.094216	0.075828	0.061355	0.050083	0.038147	0.032897	0.0228	0.024006	0.020413	0.017624	0.017565	0.014242	0.01393	0.012067	0.167022	0.131447	0.102849	0.085249	0.067462	0.05457	0.045518	0.038151	0.032548	0.027479	0.023911	0.020865	0.017613	0.016603	0.015701	0.015644	0.011517	0.143018	0.113964	0.090328	0.073228	0.059776	0.047866	0.040033	0.034263	0.028502	0.021697	0.02149	0.018109	0.017245	0.015084
1.77114285714286	500	0.200484	0.158797	0.128657	0.093871	0.075571	0.06129	0.050262	0.038305	0.033135	0.022689	0.023749	0.020223	0.018114	0.017387	0.01428	0.013799	0.012681	0.166353	0.130516	0.102652	0.085531	0.067645	0.054928	0.045371	0.038517	0.032989	0.026901	0.023898	0.021309	0.017625	0.016758	0.015415	0.016056	0.011552	0.142887	0.114914	0.090859	0.07406	0.059723	0.048717	0.040859	0.034455	0.028575	0.022642	0.021904	0.017904	0.01716	0.015604
1.76861626248217	499	0.19855	0.157551	0.127676	0.093215	0.074866	0.06049	0.050359	0.03827	0.0329	0.02265	0.023165	0.020649	0.018497	0.017284	0.014383	0.013764	0.013184	0.165662	0.129905	0.102085	0.085234	0.067823	0.054643	0.044787	0.03898	0.033175	0.026823	0.023559	0.021073	0.017404	0.016393	0.015165	0.015919	0.011743	0.143147	0.115834	0.091418	0.074499	0.060235	0.049063	0.04112	0.034512	0.028737	0.023101	0.021698	0.017854	0.017164	0.015831
1.76609686609687	498	0.196662	0.156096	0.12671	0.092268	0.073973	0.059847	0.050043	0.038137	0.033191	0.022862	0.023159	0.020602	0.018792	0.016974	0.014701	0.013404	0.013637	0.165714	0.129395	0.101425	0.085135	0.068067	0.054209	0.044468	0.039323	0.033096	0.027102	0.023808	0.02089	0.017862	0.016094	0.015016	0.016064	0.012074	0.143442	0.116381	0.091739	0.075075	0.060309	0.049093	0.040947	0.034288	0.029265	0.023444	0.021604	0.017846	0.016978	0.015882
1.76358463726885	497	0.194829	0.155204	0.126091	0.091783	0.073862	0.059614	0.050203	0.03859	0.032891	0.023098	0.023246	0.02111	0.018939	0.017621	0.015016	0.013217	0.014048	0.165705	0.129525	0.101034	0.085217	0.067936	0.053804	0.044472	0.039278	0.032692	0.027165	0.023723	0.020409	0.018416	0.016064	0.016006	0.016208	0.012181	0.144348	0.116716	0.092639	0.075767	0.061023	0.04919	0.040912	0.034523	0.029857	0.023509	0.021646	0.01803	0.016823	0.016039
1.76107954545455	496	0.192935	0.154285	0.125284	0.090937	0.073112	0.059223	0.050041	0.038609	0.032578	0.023548	0.023504	0.021423	0.018898	0.018286	0.01563	0.013504	0.013666	0.164687	0.12904	0.100329	0.084624	0.067426	0.053461	0.044258	0.038623	0.031871	0.027299	0.023606	0.02014	0.018404	0.016087	0.016008	0.016007	0.011741	0.144996	0.116589	0.093376	0.076237	0.061468	0.04894	0.041148	0.034957	0.030473	0.023476	0.021828	0.019006	0.016997	0.016215
1.75858156028369	495	0.191163	0.152914	0.124302	0.090124	0.072974	0.059256	0.04933	0.038084	0.032669	0.023602	0.023784	0.021255	0.018538	0.018397	0.015704	0.013788	0.013278	0.163851	0.12849	0.100449	0.084218	0.066907	0.053539	0.044597	0.038612	0.032011	0.027462	0.023814	0.020342	0.018162	0.016302	0.016411	0.015554	0.012079	0.145263	0.1166	0.09394	0.076295	0.061719	0.049136	0.041109	0.035181	0.030731	0.023174	0.022251	0.019605	0.017397	0.016121
1.75609065155807	494	0.188954	0.151001	0.123292	0.089487	0.072644	0.058996	0.049019	0.03749	0.032371	0.022957	0.024053	0.021266	0.018016	0.018399	0.015755	0.014145	0.013079	0.162904	0.128144	0.100259	0.084263	0.066718	0.053855	0.045077	0.038567	0.032717	0.028011	0.024306	0.02102	0.018443	0.017344	0.016289	0.01596	0.012171	0.14555	0.11634	0.094134	0.075863	0.062097	0.049614	0.04167	0.035465	0.030952	0.02343	0.022624	0.01994	0.017651	0.016155
1.75360678925035	493	0.186502	0.149292	0.121689	0.088827	0.072555	0.058408	0.04857	0.037246	0.03238	0.022752	0.023973	0.020669	0.017971	0.018471	0.015342	0.014737	0.012748	0.161353	0.127065	0.100173	0.084235	0.06652	0.053933	0.045168	0.038619	0.032988	0.027453	0.024949	0.02096	0.017958	0.017478	0.01607	0.016245	0.012191	0.145636	0.116607	0.094052	0.076099	0.062199	0.050395	0.042027	0.03611	0.030597	0.023574	0.022821	0.020155	0.018084	0.016663
1.75112994350282	492	0.184288	0.147716	0.120494	0.088062	0.071789	0.058342	0.048535	0.037168	0.032405	0.02228	0.0242	0.02083	0.018619	0.018512	0.015503	0.014889	0.01306	0.16029	0.125939	0.099661	0.083913	0.06689	0.054197	0.044726	0.038657	0.033299	0.027566	0.024667	0.020986	0.018514	0.017482	0.015905	0.016492	0.012219	0.145864	0.116549	0.09385	0.076299	0.062636	0.050812	0.042682	0.03657	0.030686	0.02413	0.023176	0.019934	0.018341	0.017078
1.74866008462623	491	0.182159	0.145747	0.119376	0.087013	0.070814	0.057359	0.048395	0.037212	0.032679	0.022025	0.02411	0.020608	0.018751	0.017956	0.01528	0.014657	0.013159	0.159294	0.125163	0.098678	0.083631	0.066725	0.054008	0.044599	0.039218	0.033306	0.027031	0.024638	0.020858	0.018615	0.017478	0.015838	0.017127	0.012683	0.145024	0.116923	0.093799	0.076067	0.062572	0.050961	0.042427	0.036471	0.030258	0.024981	0.022852	0.020006	0.018175	0.017417
1.74619718309859	490	0.179516	0.143553	0.117791	0.085396	0.07021	0.056428	0.047844	0.036802	0.032235	0.021892	0.023402	0.020649	0.018657	0.017855	0.014888	0.013912	0.013362	0.158287	0.123831	0.097559	0.083036	0.066279	0.053192	0.043975	0.039045	0.032847	0.026867	0.024189	0.020459	0.018514	0.016891	0.015889	0.017196	0.012616	0.144039	0.11666	0.092924	0.075956	0.062076	0.050285	0.042162	0.036006	0.030176	0.024707	0.022781	0.019427	0.017349	0.017367
1.74374120956399	489	0.176896	0.141645	0.116417	0.084059	0.068676	0.055502	0.047656	0.036324	0.031613	0.022022	0.022917	0.020789	0.019111	0.017928	0.014878	0.013796	0.013933	0.156745	0.122993	0.096714	0.082065	0.065357	0.052331	0.043354	0.038346	0.031933	0.026558	0.023942	0.020033	0.018542	0.0169	0.016019	0.016906	0.012628	0.142915	0.11622	0.092792	0.076005	0.061665	0.049761	0.041938	0.035644	0.030487	0.024973	0.022559	0.019607	0.017334	0.017335
1.74129213483146	488	0.174954	0.140495	0.115773	0.083185	0.067793	0.055124	0.047337	0.036839	0.031542	0.022425	0.023256	0.021213	0.018907	0.018687	0.015344	0.014268	0.014236	0.155734	0.122233	0.096121	0.081521	0.065167	0.051975	0.043314	0.038392	0.031986	0.027371	0.024467	0.020391	0.018958	0.017567	0.016818	0.017083	0.013306	0.142657	0.11603	0.092798	0.07645	0.061881	0.049782	0.041806	0.035423	0.030985	0.025268	0.022771	0.019767	0.017323	0.017725
1.73884992987377	487	0.171877	0.138884	0.114482	0.082149	0.067564	0.054883	0.046555	0.035947	0.03109	0.022202	0.022723	0.021392	0.018758	0.018572	0.015519	0.014399	0.013802	0.154117	0.121025	0.095413	0.080751	0.064374	0.051623	0.043682	0.038032	0.032016	0.027753	0.024801	0.021162	0.019097	0.018193	0.01659	0.017239	0.013123	0.141754	0.114744	0.092718	0.07582	0.061444	0.049292	0.041472	0.035261	0.031209	0.024368	0.022398	0.020404	0.017832	0.01741
1.73641456582633	486	0.168954	0.136356	0.112632	0.080848	0.06646	0.053909	0.045545	0.035163	0.030678	0.021943	0.022742	0.020768	0.017994	0.018422	0.01547	0.014412	0.013383	0.151402	0.119357	0.094377	0.079974	0.063623	0.051526	0.043514	0.037516	0.032208	0.027482	0.024955	0.020817	0.018511	0.018578	0.016516	0.016981	0.012973	0.14044	0.113499	0.091752	0.074727	0.060897	0.048944	0.041053	0.035026	0.030995	0.023994	0.02223	0.020714	0.01804	0.017006
1.73398601398601	485	0.166572	0.134279	0.111163	0.080019	0.066444	0.054127	0.045261	0.034956	0.030897	0.022351	0.022809	0.02091	0.018	0.018782	0.015668	0.01519	0.013757	0.149872	0.118004	0.093307	0.079503	0.063757	0.051897	0.043596	0.038183	0.032872	0.027561	0.025486	0.021479	0.01912	0.01875	0.016784	0.017504	0.013627	0.13966	0.112085	0.091445	0.074306	0.060528	0.049225	0.041187	0.035443	0.031105	0.024054	0.023321	0.020784	0.018587	0.016918
1.73156424581006	484	0.164352	0.132479	0.109574	0.079198	0.0661	0.05349	0.045008	0.034861	0.031136	0.021751	0.02417	0.020873	0.018081	0.018701	0.01623	0.015752	0.013339	0.147792	0.116069	0.092272	0.079065	0.063615	0.051285	0.043013	0.038133	0.033006	0.027082	0.025776	0.020992	0.019102	0.018442	0.016549	0.017911	0.014269	0.138369	0.111193	0.090797	0.073244	0.060359	0.049302	0.041391	0.035888	0.030688	0.024294	0.023538	0.021248	0.018867	0.017512
1.72914923291492	483	0.162183	0.130886	0.1084	0.078807	0.065746	0.052712	0.045355	0.035029	0.031631	0.021721	0.024483	0.020915	0.019063	0.019136	0.016635	0.015901	0.013678	0.146357	0.114929	0.091236	0.078664	0.064001	0.051396	0.042872	0.038535	0.033297	0.027465	0.026008	0.020988	0.019862	0.019039	0.01736	0.018396	0.014657	0.136598	0.110262	0.089883	0.07233	0.060508	0.049477	0.04249	0.036477	0.030628	0.025081	0.024306	0.02164	0.019449	0.01833
1.72674094707521	482	0.159854	0.12895	0.107162	0.077415	0.064968	0.052309	0.045218	0.034906	0.031374	0.021616	0.024393	0.021095	0.019891	0.018876	0.016697	0.01609	0.014452	0.144755	0.113973	0.09012	0.077996	0.063459	0.050933	0.042509	0.038416	0.033312	0.027726	0.02578	0.020905	0.02054	0.019017	0.018095	0.019231	0.015102	0.134978	0.109191	0.088966	0.072333	0.060482	0.049264	0.041865	0.036167	0.030937	0.02579	0.024301	0.021767	0.019308	0.019078
1.72433936022253	481	0.156984	0.127146	0.105706	0.075745	0.063387	0.051287	0.045088	0.0346	0.0308	0.021343	0.023765	0.02143	0.020006	0.018939	0.016491	0.01543	0.014891	0.142831	0.112729	0.088781	0.076876	0.062214	0.049974	0.04179	0.037862	0.032187	0.02785	0.025496	0.021123	0.020335	0.019195	0.01864	0.019195	0.01498	0.132431	0.107863	0.087704	0.07203	0.059305	0.048255	0.041251	0.035688	0.030568	0.025629	0.024052	0.020944	0.0189	0.019032
1.72194444444444	480	0.15387	0.124941	0.10388	0.074317	0.061891	0.050584	0.044437	0.034	0.030125	0.021556	0.02334	0.02137	0.019999	0.019234	0.01608	0.015129	0.015314	0.140554	0.110731	0.087657	0.075663	0.061148	0.04935	0.04149	0.037152	0.031692	0.028026	0.024904	0.021205	0.020438	0.019219	0.018363	0.019205	0.014873	0.12976	0.106543	0.086098	0.071105	0.058033	0.047134	0.040573	0.035331	0.030073	0.025291	0.023517	0.020807	0.01869	0.018771
1.71955617198336	479	0.151136	0.122965	0.102515	0.073157	0.060981	0.050342	0.043436	0.033758	0.029617	0.021513	0.022919	0.022044	0.019988	0.019527	0.016452	0.015497	0.015883	0.138124	0.109245	0.086307	0.07404	0.060353	0.048841	0.041481	0.036688	0.031928	0.027855	0.024756	0.021654	0.020163	0.019457	0.018168	0.019063	0.014523	0.127884	0.105259	0.08494	0.070369	0.057361	0.046433	0.039681	0.034827	0.030519	0.024881	0.023654	0.020925	0.018908	0.018753
1.71717451523546	478	0.148769	0.12093	0.100779	0.072354	0.060083	0.049549	0.042852	0.032984	0.029415	0.021337	0.022492	0.021803	0.019695	0.019368	0.016446	0.015603	0.015691	0.135115	0.106945	0.085146	0.07301	0.0591	0.048476	0.041359	0.036501	0.031979	0.027437	0.024971	0.021572	0.020006	0.019102	0.017942	0.018792	0.014464	0.126014	0.10303	0.084225	0.069317	0.056278	0.045783	0.039085	0.034622	0.030373	0.024165	0.023088	0.020833	0.019029	0.018249
1.71479944674965	477	0.146281	0.119119	0.099367	0.071476	0.059316	0.049427	0.041982	0.032322	0.029222	0.021428	0.022728	0.021577	0.019085	0.019527	0.017047	0.016107	0.015648	0.132437	0.104221	0.083737	0.072647	0.058738	0.048051	0.041183	0.036551	0.032203	0.02685	0.025075	0.021849	0.01977	0.019084	0.017765	0.018666	0.014501	0.124415	0.101191	0.082594	0.068564	0.055525	0.045785	0.039072	0.034254	0.03049	0.024101	0.023486	0.021222	0.019355	0.018148
1.71243093922652	476	0.143636	0.116962	0.097608	0.070413	0.058586	0.048793	0.04184	0.03218	0.02923	0.021204	0.022805	0.02152	0.018927	0.019508	0.017428	0.016496	0.015303	0.130427	0.103182	0.082293	0.072045	0.058515	0.048033	0.041132	0.037005	0.032382	0.026891	0.02544	0.022012	0.020232	0.019007	0.018176	0.019359	0.014912	0.122295	0.09924	0.081562	0.067036	0.054946	0.045867	0.039037	0.034349	0.029867	0.024093	0.023746	0.021368	0.019969	0.01805
1.71006896551724	475	0.140678	0.11503	0.096138	0.069395	0.058143	0.047892	0.041564	0.032186	0.02979	0.020662	0.023354	0.020959	0.019123	0.019628	0.01754	0.017142	0.015764	0.128551	0.10193	0.080768	0.070918	0.058149	0.047437	0.040704	0.037024	0.032136	0.027055	0.02561	0.021579	0.020467	0.01903	0.018732	0.019847	0.015503	0.119911	0.097505	0.080049	0.0655	0.054211	0.045765	0.038845	0.033867	0.029852	0.024275	0.023909	0.021317	0.020141	0.018492
1.70771349862259	474	0.138334	0.113139	0.094732	0.068497	0.057615	0.047308	0.041097	0.031733	0.029256	0.019981	0.023626	0.021088	0.019678	0.01945	0.01727	0.016448	0.015302	0.126662	0.100049	0.079419	0.069935	0.057191	0.046345	0.039811	0.036584	0.031573	0.027504	0.025443	0.021532	0.020706	0.019251	0.019139	0.020288	0.015628	0.116943	0.095809	0.078369	0.064393	0.053899	0.045291	0.038589	0.034092	0.029187	0.024408	0.023911	0.020557	0.020017	0.0185
1.70536451169188	473	0.136126	0.111469	0.093518	0.066811	0.05651	0.046665	0.041184	0.032028	0.029109	0.020284	0.023704	0.021077	0.020096	0.020016	0.017106	0.016479	0.015821	0.12456	0.098849	0.077995	0.068884	0.056202	0.04578	0.039227	0.035953	0.031207	0.0273	0.02499	0.02174	0.020709	0.019494	0.019173	0.020179	0.015797	0.114292	0.09378	0.076633	0.063599	0.05354	0.044872	0.038827	0.033784	0.029032	0.02454	0.023898	0.02072	0.019566	0.019039
1.70302197802198	472	0.133461	0.109758	0.092479	0.065577	0.055291	0.045917	0.040871	0.031908	0.028644	0.02004	0.023386	0.021265	0.020247	0.020214	0.017044	0.016422	0.015919	0.12223	0.097092	0.076619	0.067586	0.054832	0.045038	0.038901	0.035189	0.030391	0.02695	0.024405	0.022185	0.020471	0.019495	0.019113	0.020126	0.015472	0.112285	0.092667	0.075372	0.063088	0.052917	0.043614	0.037972	0.033606	0.02882	0.024231	0.02385	0.020192	0.019151	0.01924
1.70068587105624	471	0.130847	0.107902	0.091055	0.064339	0.05388	0.044993	0.039828	0.030624	0.027317	0.019887	0.022312	0.021197	0.019801	0.019839	0.0165	0.015833	0.016067	0.119154	0.094967	0.075823	0.06649	0.053492	0.044222	0.03803	0.034331	0.030418	0.027021	0.024084	0.022076	0.020178	0.019128	0.01831	0.019525	0.015207	0.109571	0.09018	0.073557	0.06167	0.051499	0.042556	0.036576	0.032571	0.028435	0.023219	0.022868	0.019713	0.018521	0.018918
1.69835616438356	470	0.128268	0.105559	0.089301	0.062823	0.052558	0.044415	0.039286	0.03009	0.027046	0.020252	0.021888	0.020981	0.019152	0.019906	0.016225	0.015763	0.015989	0.116824	0.092803	0.074149	0.064941	0.052818	0.043831	0.037991	0.034349	0.030615	0.026259	0.023842	0.02219	0.019533	0.018597	0.018554	0.019136	0.014464	0.107454	0.088806	0.071977	0.060892	0.050517	0.041387	0.035736	0.03215	0.0278	0.022622	0.022663	0.019614	0.018594	0.018507
1.69603283173735	469	0.126122	0.10347	0.087699	0.06181	0.051585	0.043857	0.038198	0.029435	0.026403	0.019755	0.021553	0.021045	0.018941	0.019433	0.016455	0.015738	0.016109	0.114058	0.090904	0.072214	0.063787	0.052066	0.043317	0.037515	0.034357	0.030559	0.025635	0.024176	0.022081	0.019933	0.018591	0.018009	0.018611	0.014823	0.105213	0.087266	0.071205	0.059765	0.049498	0.041061	0.034945	0.031835	0.028363	0.02189	0.022265	0.019795	0.018534	0.01839
1.69371584699454	468	0.122979	0.101703	0.086101	0.060584	0.050831	0.042868	0.037166	0.028545	0.026144	0.019159	0.021147	0.020369	0.018297	0.019027	0.016438	0.01614	0.015856	0.111766	0.089029	0.070444	0.062946	0.051449	0.042498	0.036855	0.033635	0.029866	0.025128	0.023504	0.020929	0.018944	0.017717	0.017849	0.018688	0.013962	0.103291	0.085203	0.0699	0.058634	0.048418	0.040197	0.034289	0.030671	0.027833	0.021592	0.021915	0.019217	0.018468	0.017894
1.69140518417462	467	0.120617	0.099631	0.084126	0.059064	0.049707	0.041777	0.036137	0.028064	0.026006	0.01814	0.021075	0.01922	0.017707	0.018547	0.016182	0.015888	0.015192	0.109421	0.086561	0.068803	0.061774	0.050133	0.041214	0.035454	0.032608	0.028375	0.024409	0.022806	0.020361	0.0187	0.017305	0.017805	0.01816	0.014171	0.100818	0.083269	0.068252	0.05726	0.046902	0.039529	0.034211	0.030259	0.026951	0.021653	0.021669	0.019174	0.018531	0.016867
1.68910081743869	466	0.117985	0.097459	0.082505	0.058168	0.049006	0.040567	0.035262	0.027543	0.025738	0.017486	0.020858	0.018898	0.017744	0.017772	0.015932	0.015762	0.014137	0.107887	0.085372	0.067061	0.060378	0.049503	0.040388	0.035144	0.032516	0.02769	0.024966	0.022792	0.020141	0.01869	0.017305	0.017881	0.01863	0.014204	0.097958	0.080735	0.066629	0.055084	0.046305	0.038953	0.033185	0.029663	0.025981	0.021544	0.021258	0.01828	0.018156	0.016577
1.68680272108844	465	0.11565	0.096057	0.081162	0.056668	0.048211	0.039508	0.035389	0.02737	0.025403	0.016665	0.020755	0.018333	0.017831	0.017627	0.015694	0.015019	0.014257	0.10552	0.083678	0.065877	0.058956	0.047904	0.038875	0.033712	0.03107	0.027259	0.024787	0.022132	0.019822	0.018377	0.017426	0.017747	0.01873	0.013774	0.095714	0.079085	0.065017	0.054362	0.045441	0.038387	0.033322	0.029866	0.025357	0.021114	0.021287	0.017986	0.017592	0.016506
1.68451086956522	464	0.113557	0.094203	0.080274	0.055506	0.04752	0.03889	0.035291	0.027	0.024836	0.016518	0.020803	0.018744	0.017866	0.017999	0.01542	0.015028	0.014323	0.103252	0.082069	0.064666	0.057764	0.046704	0.038476	0.033319	0.030359	0.027236	0.024157	0.021512	0.019749	0.017853	0.017204	0.016988	0.01817	0.013479	0.093598	0.077488	0.063899	0.053176	0.04497	0.037785	0.032757	0.029602	0.024865	0.021404	0.021201	0.017728	0.017546	0.016866
1.68222523744912	463	0.111089	0.092206	0.078553	0.053685	0.045905	0.037767	0.034423	0.026022	0.023775	0.016122	0.020117	0.018542	0.017605	0.017989	0.015057	0.014316	0.01467	0.10069	0.080168	0.063037	0.056187	0.045526	0.037886	0.03222	0.029965	0.027011	0.023338	0.021099	0.020263	0.017537	0.016754	0.016299	0.017479	0.012811	0.091308	0.076245	0.061585	0.051662	0.044127	0.036311	0.031851	0.028558	0.024472	0.020446	0.020535	0.016864	0.016718	0.016588
1.67994579945799	462	0.108562	0.090503	0.077374	0.052608	0.04454	0.037585	0.033672	0.025606	0.02341	0.015933	0.019708	0.018518	0.01749	0.018045	0.014462	0.014401	0.014707	0.098533	0.0781	0.06201	0.055456	0.044868	0.037755	0.032423	0.029915	0.02667	0.022597	0.020853	0.020519	0.017749	0.016318	0.016149	0.017427	0.012851	0.089669	0.074903	0.060509	0.051469	0.043535	0.035618	0.031328	0.028098	0.024046	0.019729	0.020122	0.016714	0.016749	0.016598
1.67767253044655	461	0.106234	0.088659	0.075957	0.051562	0.043765	0.037125	0.033159	0.024855	0.022891	0.016051	0.019111	0.018978	0.017005	0.018024	0.014609	0.014395	0.014865	0.09614	0.075913	0.060163	0.054241	0.044096	0.036863	0.032229	0.029285	0.026776	0.022208	0.021149	0.019585	0.017369	0.015919	0.016015	0.017071	0.012599	0.088021	0.073664	0.05984	0.050888	0.043247	0.035176	0.030696	0.027575	0.024444	0.019316	0.020199	0.017469	0.017005	0.01657
1.67540540540541	460	0.104646	0.086731	0.074305	0.050905	0.043049	0.036872	0.032926	0.024907	0.023119	0.016392	0.019156	0.018697	0.017054	0.018009	0.014877	0.015247	0.015413	0.093968	0.074481	0.058865	0.053024	0.043524	0.036136	0.032115	0.029341	0.026014	0.021829	0.021226	0.018818	0.017079	0.015375	0.016324	0.016882	0.01253	0.086968	0.072994	0.059361	0.050538	0.042202	0.034817	0.030068	0.026955	0.024852	0.019602	0.019975	0.01805	0.017156	0.016551
1.67314439946019	459	0.102639	0.085592	0.073554	0.049899	0.042148	0.035966	0.031948	0.024314	0.022591	0.01609	0.01932	0.018344	0.016898	0.017639	0.015212	0.015402	0.015284	0.092783	0.073348	0.057561	0.052991	0.043264	0.035695	0.031614	0.028605	0.025772	0.022616	0.021221	0.019168	0.017309	0.015919	0.017346	0.017292	0.012681	0.084941	0.070924	0.058836	0.049441	0.041143	0.034381	0.0296	0.027431	0.024916	0.019456	0.019626	0.017751	0.017642	0.016102
1.67088948787062	458	0.100262	0.083869	0.072008	0.04895	0.041792	0.035451	0.031608	0.024191	0.022441	0.015527	0.019221	0.017956	0.0166	0.017486	0.015228	0.015596	0.014348	0.091272	0.072149	0.056767	0.05217	0.042379	0.034578	0.03071	0.028195	0.024919	0.022472	0.021025	0.018654	0.017143	0.016182	0.016638	0.017283	0.012698	0.083078	0.069356	0.057696	0.048831	0.040428	0.03457	0.029705	0.027302	0.024339	0.019606	0.019734	0.017721	0.017399	0.015741
1.66864064602961	457	0.098005	0.082105	0.070703	0.047591	0.041128	0.034264	0.031727	0.023847	0.02283	0.014662	0.019478	0.017218	0.016577	0.017381	0.015267	0.015065	0.014142	0.089625	0.070985	0.055867	0.051008	0.041865	0.034338	0.029778	0.028085	0.025258	0.022942	0.02092	0.018916	0.017693	0.01633	0.016787	0.017942	0.012734	0.081029	0.067398	0.056346	0.047147	0.039863	0.033963	0.030051	0.026952	0.023443	0.019888	0.020285	0.017189	0.01725	0.01581
1.66639784946237	456	0.096294	0.081189	0.069698	0.047295	0.040742	0.033754	0.031067	0.02383	0.022613	0.014347	0.019603	0.017392	0.017365	0.017915	0.015769	0.015043	0.014244	0.088009	0.070235	0.055258	0.050153	0.04127	0.034044	0.02967	0.028246	0.025095	0.022228	0.020747	0.019447	0.017954	0.016864	0.016434	0.018338	0.013296	0.079155	0.066738	0.055087	0.046608	0.039764	0.033932	0.030076	0.027179	0.023731	0.019801	0.020744	0.017264	0.017249	0.016157
1.6641610738255	455	0.094365	0.079649	0.068816	0.046071	0.040508	0.032851	0.031444	0.023589	0.022051	0.013863	0.0199	0.017031	0.017463	0.018191	0.01503	0.014725	0.014425	0.085267	0.068147	0.053712	0.049126	0.039908	0.034089	0.029477	0.02766	0.024946	0.02188	0.019692	0.019031	0.017296	0.016232	0.015832	0.017893	0.012696	0.077149	0.065144	0.054388	0.045463	0.039153	0.032918	0.029743	0.026779	0.023632	0.019673	0.020291	0.0164	0.016697	0.01678
1.66193029490617	454	0.092707	0.077879	0.067479	0.044326	0.039241	0.033143	0.030964	0.022795	0.021653	0.013794	0.018993	0.01782	0.017487	0.018429	0.014977	0.014822	0.014734	0.083852	0.066832	0.053216	0.048772	0.039502	0.033659	0.029619	0.027897	0.025221	0.021545	0.02056	0.019475	0.017428	0.016672	0.016634	0.01796	0.013221	0.075596	0.064083	0.052528	0.044734	0.038847	0.032243	0.029276	0.026386	0.023169	0.019298	0.020259	0.016976	0.016799	0.017011
1.65970548862115	453	0.090805	0.077024	0.066622	0.043651	0.038066	0.032892	0.030525	0.022841	0.021318	0.01434	0.018957	0.017988	0.017733	0.018178	0.015028	0.015378	0.015541	0.081513	0.064752	0.051161	0.047504	0.038793	0.033098	0.029437	0.027498	0.025317	0.021482	0.020645	0.019477	0.017664	0.016053	0.016661	0.01778	0.01307	0.074588	0.063475	0.051897	0.044403	0.03879	0.031715	0.028296	0.025977	0.023508	0.019068	0.019923	0.017053	0.017002	0.017278
1.65748663101604	452	0.089226	0.07538	0.065592	0.043185	0.037829	0.032381	0.030146	0.022632	0.020836	0.014579	0.018548	0.018343	0.017271	0.018277	0.014904	0.015586	0.016116	0.079861	0.06377	0.050119	0.047203	0.038527	0.032176	0.029245	0.02734	0.024294	0.021738	0.021063	0.019594	0.017442	0.016079	0.017159	0.017968	0.013077	0.07349	0.061929	0.050953	0.044191	0.037872	0.031268	0.028542	0.025515	0.023897	0.018288	0.019742	0.017782	0.017182	0.01744
1.65527369826435	451	0.087152	0.073465	0.064599	0.042381	0.036154	0.032428	0.02927	0.022096	0.020929	0.014549	0.018268	0.019086	0.016675	0.018213	0.01577	0.016457	0.016164	0.078085	0.061996	0.048721	0.046033	0.037932	0.031636	0.028888	0.0268	0.02381	0.021638	0.021004	0.018799	0.017347	0.01577	0.017341	0.017663	0.013095	0.071181	0.060716	0.050214	0.043337	0.036934	0.031204	0.027728	0.025189	0.023662	0.019214	0.01957	0.018212	0.018066	0.017149
1.65306666666667	450	0.085575	0.072194	0.063095	0.041791	0.035668	0.031399	0.028783	0.022252	0.021323	0.014482	0.018405	0.01839	0.017169	0.017799	0.016361	0.016616	0.01601	0.077432	0.061689	0.047976	0.04566	0.037379	0.031345	0.027997	0.02668	0.024054	0.022198	0.021098	0.018464	0.017687	0.016842	0.017822	0.018549	0.013883	0.069531	0.058562	0.04933	0.042994	0.036308	0.030823	0.027745	0.025473	0.023763	0.019143	0.020179	0.017988	0.018155	0.01677
1.6508655126498	449	0.083627	0.070992	0.063189	0.041618	0.035983	0.030655	0.028571	0.022063	0.021296	0.014086	0.018894	0.017741	0.017241	0.018347	0.016683	0.016666	0.016061	0.076044	0.060115	0.047684	0.044549	0.036373	0.030804	0.027128	0.026285	0.023404	0.021456	0.020607	0.018317	0.01773	0.016559	0.016829	0.018725	0.01392	0.067786	0.057736	0.048592	0.042375	0.035352	0.030665	0.028047	0.025374	0.023257	0.019488	0.020416	0.01795	0.018207	0.016935
1.64867021276596	448	0.081771	0.070098	0.061754	0.040045	0.035523	0.030443	0.028612	0.021585	0.02178	0.013601	0.019042	0.01803	0.017485	0.018252	0.016402	0.016578	0.015293	0.074292	0.059009	0.046366	0.044292	0.036179	0.031226	0.026966	0.026389	0.023383	0.021428	0.020404	0.019017	0.018047	0.016731	0.017131	0.018929	0.013747	0.065664	0.05569	0.047831	0.041542	0.034528	0.030863	0.027908	0.025867	0.022862	0.019843	0.020787	0.017119	0.017665	0.016575
1.6464807436919	447	0.080912	0.068699	0.060788	0.039475	0.035436	0.029888	0.029107	0.021386	0.021757	0.013138	0.019317	0.017603	0.018061	0.018709	0.016584	0.016034	0.01578	0.072476	0.057903	0.045654	0.04327	0.035725	0.030798	0.02737	0.027207	0.024498	0.021398	0.020553	0.019293	0.01799	0.01758	0.017738	0.019752	0.014536	0.064449	0.054649	0.046362	0.039868	0.034617	0.030772	0.027528	0.025507	0.022598	0.019895	0.020673	0.017574	0.017408	0.017659
1.64429708222812	446	0.078745	0.067911	0.06	0.038488	0.035434	0.029238	0.028816	0.02127	0.021448	0.01337	0.019784	0.018	0.018765	0.018762	0.016239	0.016152	0.016046	0.069886	0.055703	0.04389	0.042242	0.034934	0.030049	0.027014	0.026134	0.024193	0.020922	0.020105	0.01887	0.017935	0.016924	0.017267	0.01853	0.013445	0.062251	0.054407	0.045513	0.039353	0.034462	0.029796	0.027191	0.025672	0.022384	0.019009	0.020489	0.01747	0.017262	0.017723
1.64211920529801	445	0.077201	0.066451	0.058796	0.037349	0.03489	0.029257	0.02833	0.020822	0.020313	0.013347	0.019444	0.018012	0.018026	0.018975	0.016062	0.015821	0.015952	0.068306	0.053957	0.043048	0.041208	0.034081	0.029701	0.026982	0.026152	0.024031	0.020893	0.02028	0.018643	0.017371	0.016493	0.017658	0.018862	0.014062	0.060861	0.053213	0.044301	0.038068	0.033626	0.028745	0.0258	0.024983	0.022149	0.018576	0.020118	0.017562	0.017036	0.018235
1.63994708994709	444	0.076045	0.065136	0.057904	0.036701	0.033985	0.029135	0.027891	0.020307	0.020451	0.013598	0.019247	0.01867	0.01817	0.019029	0.016116	0.016491	0.016686	0.067337	0.053191	0.041908	0.040998	0.034177	0.029077	0.0266	0.025412	0.023595	0.021366	0.020717	0.018697	0.017667	0.016015	0.017662	0.01865	0.014103	0.059871	0.052138	0.043327	0.037846	0.033604	0.028035	0.026172	0.024114	0.022382	0.018017	0.019899	0.017944	0.017699	0.018697
1.63778071334214	443	0.073917	0.063558	0.057354	0.035768	0.032511	0.028726	0.026787	0.020101	0.019876	0.013638	0.01808	0.01861	0.017359	0.018818	0.015797	0.016561	0.017144	0.065963	0.051995	0.040894	0.04073	0.033321	0.028253	0.026357	0.024991	0.022879	0.02123	0.021078	0.01861	0.017796	0.016826	0.017885	0.019314	0.014674	0.05788	0.050198	0.042161	0.037408	0.032751	0.027244	0.02529	0.023797	0.022657	0.018302	0.019758	0.018136	0.018113	0.01832
1.63562005277045	442	0.07188	0.06175	0.05572	0.034498	0.030999	0.027703	0.026293	0.019664	0.019545	0.013068	0.017543	0.018149	0.016923	0.017993	0.015597	0.016447	0.016298	0.063972	0.050882	0.039994	0.039559	0.032633	0.027708	0.025214	0.024432	0.022528	0.020621	0.020301	0.017545	0.017482	0.015901	0.0175	0.018816	0.013832	0.056156	0.048528	0.041369	0.036166	0.031602	0.027092	0.02498	0.022773	0.022004	0.017581	0.019357	0.017719	0.017989	0.017674
1.633465085639	441	0.070424	0.060781	0.055164	0.034391	0.03039	0.02678	0.025823	0.019439	0.019763	0.013077	0.017666	0.01729	0.01712	0.017753	0.016172	0.016195	0.016352	0.062636	0.049624	0.039182	0.038132	0.031662	0.027298	0.023987	0.02424	0.021815	0.019721	0.019997	0.017733	0.017473	0.016926	0.016835	0.018862	0.014151	0.054145	0.04696	0.040347	0.035474	0.030754	0.026669	0.024626	0.02364	0.02174	0.018199	0.019487	0.017271	0.017385	0.017667
1.63131578947368	440	0.06855	0.059798	0.053827	0.033381	0.029817	0.02641	0.025646	0.019537	0.019429	0.012385	0.017811	0.017283	0.01671	0.018057	0.016709	0.016289	0.015403	0.060887	0.048618	0.038077	0.03771	0.030949	0.026948	0.02414	0.023987	0.022039	0.019793	0.019225	0.017642	0.017041	0.016381	0.016468	0.019152	0.013942	0.05191	0.045208	0.039591	0.034833	0.029953	0.026587	0.02474	0.023433	0.021225	0.018002	0.019344	0.016843	0.017269	0.016805
1.62917214191853	439	0.066548	0.058179	0.052573	0.032488	0.029481	0.024889	0.025282	0.018349	0.019344	0.01112	0.017696	0.016335	0.016828	0.017912	0.015826	0.015257	0.014883	0.059017	0.046786	0.036663	0.036537	0.030081	0.026431	0.023396	0.023581	0.021766	0.01915	0.018986	0.017574	0.016952	0.016199	0.015924	0.018426	0.012849	0.049738	0.043412	0.038164	0.03353	0.028485	0.025654	0.023802	0.022836	0.02013	0.017305	0.018913	0.016169	0.016265	0.016039
1.62703412073491	438	0.065733	0.057218	0.051993	0.031471	0.029529	0.024785	0.024727	0.018197	0.019093	0.010975	0.017905	0.016411	0.017149	0.017809	0.01581	0.014947	0.014838	0.057586	0.045094	0.035418	0.036057	0.029585	0.025883	0.023732	0.023321	0.022255	0.019036	0.018865	0.017629	0.016615	0.015719	0.015937	0.018111	0.013216	0.049004	0.042822	0.036989	0.032507	0.028552	0.024986	0.023164	0.022523	0.019853	0.016994	0.018673	0.016027	0.015872	0.016197
1.62490170380079	437	0.064045	0.056053	0.050799	0.03062	0.028737	0.024547	0.02486	0.017749	0.018027	0.010215	0.017839	0.015751	0.017526	0.017349	0.014932	0.01485	0.014907	0.055796	0.043981	0.034308	0.034738	0.028924	0.024651	0.023783	0.02275	0.02167	0.019199	0.018699	0.017119	0.016529	0.01547	0.016459	0.017863	0.012955	0.047542	0.042055	0.035861	0.031476	0.027793	0.024418	0.022336	0.021785	0.019477	0.016281	0.01866	0.015865	0.015965	0.016386
1.62277486910995	436	0.062823	0.055041	0.050136	0.029531	0.028199	0.023895	0.02427	0.017401	0.017609	0.010374	0.017227	0.01621	0.016927	0.017692	0.014576	0.014937	0.015228	0.054683	0.043343	0.034337	0.035273	0.02857	0.024581	0.023503	0.022354	0.021635	0.019367	0.018855	0.017495	0.016658	0.015631	0.017366	0.018296	0.013442	0.046224	0.041087	0.034277	0.030404	0.027831	0.023651	0.022011	0.021404	0.019325	0.015804	0.017577	0.016309	0.015794	0.016466
1.62065359477124	435	0.061625	0.053532	0.050115	0.028722	0.027478	0.024072	0.023198	0.017148	0.017613	0.010941	0.017213	0.016168	0.01632	0.01757	0.014794	0.015185	0.015737	0.053526	0.042085	0.033019	0.033884	0.028147	0.024021	0.022726	0.021818	0.020632	0.01903	0.018777	0.017166	0.016461	0.015128	0.016552	0.017695	0.01309	0.045277	0.040676	0.033736	0.030227	0.027131	0.023057	0.021416	0.02056	0.019423	0.015609	0.017956	0.016216	0.016357	0.016836
1.61853785900783	434	0.060367	0.052641	0.048989	0.02858	0.02646	0.023597	0.023082	0.016916	0.01671	0.010947	0.016716	0.016702	0.016015	0.016949	0.014706	0.015416	0.015641	0.052778	0.041351	0.032646	0.033346	0.027473	0.023048	0.02183	0.021775	0.020009	0.018441	0.018624	0.01631	0.016272	0.014858	0.015863	0.017633	0.013089	0.043898	0.038921	0.032819	0.029389	0.02689	0.02212	0.021244	0.020285	0.019837	0.015623	0.017522	0.016048	0.016416	0.01711
1.61642764015645	433	0.058549	0.051754	0.048407	0.028149	0.025635	0.02311	0.022129	0.016681	0.016895	0.010545	0.016004	0.016234	0.015103	0.016294	0.0146	0.015656	0.015658	0.051416	0.040354	0.031559	0.0325	0.026883	0.023261	0.020795	0.021663	0.019453	0.01772	0.018128	0.016454	0.016081	0.015486	0.0155	0.017732	0.012532	0.04237	0.037249	0.032493	0.028792	0.025695	0.021917	0.021281	0.020255	0.019444	0.015548	0.017474	0.015146	0.016458	0.016295
1.61432291666667	432	0.057658	0.050987	0.047841	0.027682	0.024871	0.022662	0.022555	0.016702	0.016858	0.010791	0.015958	0.015769	0.015673	0.016923	0.015137	0.0159	0.0154	0.049939	0.039355	0.03086	0.031871	0.026359	0.022963	0.020873	0.022017	0.019816	0.01779	0.01777	0.016036	0.015989	0.015102	0.015381	0.018194	0.012831	0.040907	0.036494	0.032077	0.028951	0.025601	0.022247	0.021296	0.020717	0.019154	0.01639	0.018173	0.015097	0.016368	0.016539
1.61222366710013	431	0.056548	0.050081	0.046541	0.027155	0.02445	0.021629	0.022725	0.016729	0.01699	0.010084	0.015921	0.015359	0.015229	0.016788	0.015133	0.015311	0.014635	0.048498	0.038469	0.02953	0.031127	0.026153	0.022666	0.021049	0.021939	0.020372	0.017354	0.017658	0.016706	0.01658	0.015278	0.015521	0.01773	0.012449	0.039744	0.035259	0.031557	0.028202	0.02432	0.021961	0.021059	0.020111	0.018458	0.016142	0.018557	0.014381	0.015672	0.015827
1.61012987012987	430	0.055223	0.049793	0.04623	0.026084	0.024592	0.021107	0.022191	0.015974	0.017022	0.009521	0.016009	0.015207	0.015533	0.016969	0.015151	0.015157	0.014399	0.046594	0.036455	0.028624	0.03055	0.025201	0.021515	0.020526	0.02121	0.01962	0.017057	0.016648	0.0159	0.015896	0.014248	0.015389	0.017405	0.011953	0.038188	0.034793	0.03075	0.028197	0.024059	0.021773	0.020561	0.020457	0.018249	0.015904	0.018165	0.0148	0.015306	0.015812
1.60804150453956	429	0.054136	0.049006	0.046325	0.025474	0.024741	0.020791	0.022388	0.015796	0.017019	0.009431	0.016737	0.015265	0.016418	0.017014	0.014437	0.015188	0.014233	0.046552	0.03608	0.028242	0.030358	0.025018	0.02176	0.020932	0.020914	0.020122	0.01803	0.017363	0.016404	0.015879	0.01481	0.016138	0.017219	0.012295	0.037383	0.034382	0.030448	0.027045	0.023867	0.021879	0.02055	0.020215	0.01782	0.015574	0.017769	0.015332	0.015611	0.015461
1.6059585492228	428	0.053322	0.047878	0.045802	0.025098	0.024791	0.020425	0.021975	0.015104	0.016695	0.009022	0.016894	0.015077	0.016013	0.016974	0.014225	0.014531	0.014622	0.045391	0.035243	0.027522	0.029664	0.024978	0.021058	0.0204	0.020091	0.019332	0.017871	0.01731	0.016162	0.01564	0.014188	0.016389	0.017109	0.012488	0.036886	0.034211	0.029375	0.026213	0.023374	0.021337	0.019603	0.019372	0.017993	0.014821	0.016895	0.015662	0.015289	0.01577
1.60388098318241	427	0.052701	0.04751	0.046327	0.024901	0.024751	0.020796	0.0217	0.014927	0.016381	0.009048	0.016505	0.015471	0.016807	0.016712	0.014171	0.014791	0.015577	0.044986	0.035599	0.027551	0.029173	0.024663	0.021078	0.020621	0.020245	0.019343	0.01803	0.017629	0.015817	0.015811	0.014195	0.016097	0.01708	0.01239	0.036617	0.033552	0.029016	0.025288	0.023964	0.021016	0.019337	0.018876	0.018114	0.014758	0.016885	0.015069	0.015663	0.016018
1.60180878552972	426	0.051565	0.046409	0.04549	0.02377	0.02352	0.020821	0.021048	0.014583	0.01575	0.009211	0.016046	0.015692	0.01583	0.016534	0.01396	0.014653	0.015228	0.043984	0.034354	0.027031	0.028591	0.023871	0.020781	0.01932	0.019438	0.018407	0.017135	0.017185	0.015133	0.015358	0.01399	0.015549	0.017016	0.012273	0.035858	0.032377	0.027726	0.025104	0.023767	0.020321	0.019644	0.018793	0.018039	0.014355	0.016517	0.015173	0.016214	0.015498
1.59974193548387	425	0.050806	0.045303	0.044182	0.023666	0.02313	0.020721	0.020536	0.014678	0.015283	0.009046	0.015241	0.015892	0.015519	0.016477	0.014422	0.015439	0.015471	0.04349	0.034015	0.026331	0.028697	0.023726	0.020942	0.019321	0.019846	0.018958	0.016773	0.017342	0.015278	0.015612	0.014775	0.014855	0.017637	0.012291	0.034778	0.031479	0.027591	0.025417	0.023277	0.020006	0.019731	0.018876	0.018009	0.014528	0.016762	0.014582	0.01626	0.016014
1.59768041237113	424	0.050052	0.04512	0.04291	0.023563	0.022396	0.020174	0.020633	0.014665	0.01563	0.009654	0.015339	0.016075	0.014974	0.01658	0.014183	0.01546	0.015198	0.042502	0.033299	0.02611	0.028157	0.023172	0.021129	0.018801	0.020234	0.018639	0.01637	0.017087	0.015615	0.015566	0.01458	0.015134	0.017551	0.012437	0.033676	0.03084	0.027071	0.02539	0.022547	0.019699	0.019647	0.018903	0.018291	0.014881	0.017336	0.014292	0.016333	0.01599
1.5956241956242	423	0.048896	0.044475	0.041863	0.023417	0.021736	0.019832	0.020954	0.014343	0.015347	0.009514	0.014882	0.015185	0.014667	0.016362	0.014739	0.015444	0.014622	0.041101	0.032642	0.025398	0.027881	0.022833	0.020497	0.018988	0.019988	0.018919	0.016567	0.016761	0.01551	0.015371	0.014465	0.015383	0.01736	0.012437	0.032245	0.029978	0.026876	0.02486	0.021709	0.019233	0.019569	0.019447	0.017677	0.015099	0.017013	0.014252	0.015607	0.015919
1.59357326478149	422	0.04813	0.044082	0.041408	0.022757	0.021228	0.019117	0.020479	0.014367	0.015903	0.008859	0.015098	0.014265	0.015222	0.016222	0.014431	0.015306	0.014533	0.04035	0.031239	0.024468	0.027303	0.022409	0.019568	0.018891	0.019873	0.018822	0.016706	0.0165	0.015476	0.015422	0.013892	0.015543	0.016865	0.011915	0.031243	0.02955	0.026467	0.024562	0.021678	0.019695	0.019138	0.018926	0.017459	0.015137	0.017654	0.014427	0.015088	0.015699
1.59152759948652	421	0.048259	0.04405	0.041393	0.022845	0.021702	0.019052	0.020539	0.014463	0.016054	0.008313	0.015447	0.014652	0.015252	0.017113	0.014693	0.014947	0.014324	0.039872	0.030757	0.023956	0.027242	0.02212	0.019543	0.019114	0.019074	0.018572	0.016461	0.016373	0.015444	0.014886	0.013424	0.01538	0.016337	0.011503	0.031191	0.029258	0.026797	0.024581	0.021215	0.019753	0.018787	0.019025	0.016893	0.014954	0.017149	0.014626	0.015075	0.015435
1.58948717948718	420	0.047334	0.043496	0.041217	0.022311	0.021845	0.018796	0.020516	0.013633	0.016109	0.007852	0.015438	0.014319	0.0154	0.017281	0.014222	0.014047	0.01393	0.040007	0.030797	0.024171	0.026879	0.022188	0.019903	0.019187	0.019365	0.018444	0.016852	0.016474	0.015285	0.014938	0.013294	0.015959	0.016857	0.011722	0.030512	0.029078	0.025855	0.023865	0.020814	0.019337	0.017874	0.018497	0.016353	0.014444	0.016162	0.014689	0.014909	0.015384
1.58745198463508	419	0.047365	0.043295	0.04107	0.021755	0.022509	0.018679	0.019842	0.013746	0.015815	0.007957	0.015783	0.014705	0.015498	0.017263	0.013882	0.014081	0.014642	0.03928	0.030656	0.024227	0.026737	0.021955	0.019713	0.018757	0.018967	0.017984	0.016696	0.016832	0.015278	0.014972	0.013496	0.015691	0.016657	0.011907	0.030669	0.028784	0.025141	0.023426	0.021301	0.019311	0.017719	0.017984	0.016243	0.013609	0.015879	0.014679	0.015125	0.015066
1.58542199488491	418	0.047464	0.043377	0.041197	0.021761	0.02191	0.018923	0.019545	0.013427	0.015235	0.008037	0.015696	0.01499	0.015352	0.016237	0.013386	0.014261	0.014819	0.040311	0.031173	0.024129	0.02669	0.022185	0.019876	0.018822	0.019079	0.017737	0.016585	0.017214	0.014726	0.015024	0.013694	0.01503	0.017346	0.01207	0.030834	0.028971	0.024794	0.022743	0.021158	0.018535	0.017678	0.01732	0.016546	0.013345	0.015916	0.014617	0.014966	0.01507
1.58339719029374	417	0.047426	0.043682	0.04147	0.021799	0.022258	0.019031	0.019775	0.013648	0.015192	0.008294	0.015184	0.014968	0.015467	0.016428	0.013556	0.014448	0.015333	0.040125	0.031253	0.024663	0.027186	0.022391	0.019909	0.018427	0.01927	0.018007	0.016019	0.017327	0.014964	0.015395	0.01417	0.014769	0.017487	0.011916	0.030736	0.028838	0.024623	0.023091	0.021596	0.018504	0.018189	0.017731	0.017218	0.013418	0.016028	0.013829	0.0154	0.015061
1.58137755102041	416	0.047696	0.043445	0.041115	0.022021	0.021882	0.019324	0.019919	0.014079	0.014677	0.008317	0.01496	0.015036	0.015086	0.015493	0.013866	0.01473	0.015061	0.039695	0.030966	0.024185	0.026831	0.021736	0.019782	0.01773	0.019441	0.018135	0.015879	0.016713	0.014868	0.015054	0.014023	0.014032	0.017144	0.011494	0.0301	0.027982	0.024554	0.022728	0.021409	0.018436	0.018154	0.017979	0.017388	0.013724	0.016088	0.013506	0.015122	0.015424
1.57936305732484	415	0.048579	0.044453	0.04202	0.022627	0.021863	0.019608	0.020466	0.014224	0.015018	0.008898	0.014606	0.015289	0.015108	0.016212	0.014404	0.015263	0.015366	0.039752	0.03124	0.023899	0.027079	0.02175	0.019856	0.018292	0.01955	0.018329	0.015866	0.016399	0.01526	0.014995	0.013753	0.014397	0.016986	0.011463	0.030077	0.028326	0.025005	0.023306	0.021486	0.018463	0.019033	0.018341	0.017435	0.014397	0.016908	0.01393	0.015379	0.015968
1.57735368956743	414	0.048969	0.045092	0.042701	0.022952	0.02212	0.019177	0.020666	0.014219	0.015239	0.008648	0.01464	0.014818	0.014872	0.016246	0.014729	0.014981	0.014686	0.0397	0.03102	0.024347	0.027294	0.021739	0.01981	0.018321	0.019449	0.01867	0.016209	0.016148	0.015497	0.015073	0.013537	0.014723	0.016603	0.011523	0.03	0.027861	0.025432	0.0236	0.021172	0.018756	0.018554	0.018868	0.017146	0.014584	0.017167	0.014688	0.015045	0.015595
1.57534942820839	413	0.049812	0.045603	0.043139	0.023465	0.022274	0.019657	0.020732	0.01405	0.015578	0.008682	0.01479	0.014446	0.014496	0.016435	0.014596	0.014672	0.014203	0.040541	0.031447	0.024781	0.027716	0.022344	0.02006	0.018839	0.01942	0.018792	0.016691	0.016455	0.015306	0.014954	0.013148	0.015447	0.016227	0.011581	0.030388	0.028379	0.02604	0.023899	0.021195	0.019139	0.018717	0.018741	0.016948	0.014676	0.016793	0.01471	0.014842	0.014741
1.57335025380711	412	0.050739	0.046392	0.043871	0.023957	0.022759	0.019704	0.020849	0.01441	0.015833	0.008185	0.015373	0.014104	0.015185	0.016795	0.01453	0.014252	0.014019	0.041728	0.032199	0.025068	0.02767	0.022341	0.020432	0.019239	0.019473	0.018443	0.017079	0.016974	0.014945	0.014706	0.01293	0.01527	0.016471	0.01122	0.030784	0.028744	0.026252	0.024104	0.021068	0.019336	0.018204	0.018274	0.01664	0.014362	0.016429	0.014628	0.014453	0.015083
1.57135614702155	411	0.052633	0.047476	0.045522	0.024495	0.023911	0.020404	0.021014	0.014456	0.016116	0.008083	0.015829	0.014339	0.0154	0.016878	0.014168	0.01428	0.013697	0.043157	0.033666	0.0266	0.02832	0.023253	0.021126	0.019465	0.019631	0.01821	0.016885	0.017336	0.014744	0.014396	0.013478	0.015143	0.016571	0.011046	0.031922	0.029751	0.026561	0.024214	0.021425	0.019789	0.018071	0.018274	0.016701	0.013987	0.015942	0.014228	0.014507	0.014919
1.56936708860759	410	0.054446	0.048967	0.046496	0.025027	0.024652	0.021427	0.021968	0.01499	0.016585	0.008698	0.016355	0.015075	0.016338	0.017347	0.014103	0.014595	0.014363	0.044505	0.034689	0.02721	0.029273	0.023652	0.021103	0.019767	0.020373	0.018491	0.016943	0.017544	0.014623	0.015012	0.014134	0.014896	0.016643	0.011716	0.033433	0.031239	0.026856	0.024752	0.022252	0.019591	0.018227	0.01846	0.016982	0.014064	0.016295	0.014393	0.015397	0.015017
1.56738305941846	409	0.056528	0.051153	0.047692	0.026098	0.02583	0.021938	0.022321	0.015501	0.016928	0.009024	0.016854	0.015764	0.016669	0.016982	0.014041	0.014611	0.015079	0.045679	0.03592	0.027908	0.029984	0.024325	0.021475	0.019752	0.020795	0.018661	0.016363	0.01758	0.014996	0.01557	0.01413	0.014391	0.017392	0.011746	0.034676	0.03245	0.027361	0.024791	0.023103	0.020047	0.019267	0.018573	0.017587	0.014065	0.016922	0.014375	0.015789	0.015268
1.56540404040404	408	0.057733	0.052414	0.048838	0.02659	0.026217	0.022442	0.022635	0.015802	0.016347	0.009045	0.016622	0.015788	0.016019	0.016248	0.013323	0.014602	0.014738	0.047312	0.036921	0.029053	0.031015	0.025051	0.022054	0.020056	0.020908	0.019196	0.016693	0.017255	0.015774	0.015651	0.014445	0.014404	0.017532	0.011807	0.036123	0.0331	0.02804	0.025388	0.023263	0.019943	0.019579	0.018651	0.017785	0.014031	0.01711	0.013697	0.015611	0.015284
1.56343001261034	407	0.060636	0.054305	0.050866	0.027784	0.026521	0.023355	0.023353	0.01628	0.016632	0.00983	0.016177	0.015703	0.015883	0.016339	0.013741	0.014777	0.015175	0.049042	0.038055	0.03002	0.031838	0.025265	0.022656	0.020031	0.020994	0.019743	0.016719	0.016989	0.015758	0.015779	0.013768	0.01448	0.016872	0.011461	0.037556	0.033876	0.029276	0.025934	0.024224	0.020365	0.020475	0.019431	0.018128	0.014721	0.017445	0.014187	0.015843	0.015786
1.56146095717884	406	0.062194	0.056097	0.052906	0.029534	0.027283	0.023792	0.024282	0.016791	0.016814	0.01009	0.015958	0.015952	0.015643	0.016418	0.014158	0.015237	0.015002	0.050568	0.039233	0.030658	0.032605	0.026108	0.023183	0.020941	0.021302	0.019773	0.017406	0.016522	0.016014	0.015867	0.013073	0.015108	0.016578	0.011519	0.038936	0.035264	0.030907	0.027036	0.024734	0.021055	0.020911	0.020262	0.018475	0.01519	0.017609	0.014814	0.015521	0.015757
1.55949685534591	405	0.064761	0.058071	0.054079	0.031166	0.028434	0.024615	0.024955	0.017017	0.017749	0.010558	0.016251	0.015598	0.015757	0.016691	0.014714	0.015331	0.014336	0.052475	0.041057	0.032195	0.033332	0.027279	0.023901	0.021681	0.021467	0.019985	0.017854	0.017107	0.016171	0.015639	0.012988	0.014957	0.016498	0.011292	0.040411	0.036462	0.032399	0.028588	0.025221	0.021861	0.021294	0.020834	0.018729	0.015875	0.017896	0.015045	0.01498	0.016038
1.55753768844221	404	0.066728	0.0598	0.055204	0.032245	0.029259	0.025337	0.025629	0.017637	0.018181	0.010454	0.016978	0.015426	0.016062	0.01727	0.015046	0.014935	0.014243	0.054843	0.043233	0.03392	0.035076	0.028371	0.024899	0.022702	0.0222	0.020248	0.018218	0.017815	0.015993	0.015587	0.013364	0.015728	0.016672	0.011447	0.042423	0.03816	0.03393	0.029986	0.026072	0.023045	0.021369	0.020861	0.018745	0.015766	0.017641	0.015039	0.015031	0.015799
1.5555834378921	403	0.069041	0.061754	0.056406	0.03345	0.030809	0.026434	0.026323	0.018053	0.018885	0.010558	0.017781	0.015664	0.016373	0.017612	0.015052	0.01495	0.014348	0.057993	0.045539	0.03568	0.035694	0.029115	0.025956	0.023157	0.022737	0.020492	0.01829	0.018397	0.015775	0.015375	0.013612	0.015401	0.016763	0.011467	0.044792	0.040605	0.034982	0.031144	0.027147	0.024067	0.021501	0.020935	0.018836	0.015935	0.017686	0.015321	0.014936	0.016008
1.55363408521303	402	0.070991	0.063278	0.057165	0.034452	0.031932	0.027217	0.026843	0.018923	0.019376	0.010576	0.018399	0.016096	0.017319	0.018046	0.0149	0.015015	0.014606	0.060277	0.047717	0.037406	0.037278	0.030343	0.027039	0.023787	0.023643	0.021098	0.018556	0.018843	0.016199	0.016012	0.014392	0.015385	0.017411	0.011758	0.04787	0.042928	0.036449	0.032434	0.028045	0.024792	0.022157	0.020929	0.01934	0.015744	0.018145	0.01524	0.015253	0.016112
1.55168961201502	401	0.072944	0.065462	0.058318	0.035255	0.032737	0.027934	0.027397	0.019453	0.019868	0.010931	0.018335	0.01662	0.017338	0.018014	0.014528	0.014861	0.014826	0.062426	0.048973	0.039	0.038569	0.030966	0.027576	0.023938	0.023995	0.021621	0.018449	0.019004	0.016404	0.015946	0.014587	0.014732	0.017467	0.011677	0.050774	0.045147	0.037652	0.033588	0.028812	0.025287	0.022484	0.021513	0.019351	0.01547	0.018195	0.014829	0.015911	0.015443
1.54975	400	0.074792	0.067065	0.059629	0.035788	0.033007	0.028658	0.027984	0.019651	0.020059	0.01141	0.018063	0.017164	0.017534	0.017692	0.014369	0.0149	0.014984	0.064217	0.050601	0.040059	0.040093	0.032007	0.027577	0.024299	0.024155	0.022015	0.018468	0.018845	0.016447	0.016626	0.01477	0.014816	0.017412	0.011479	0.053964	0.047308	0.039482	0.034343	0.030412	0.025815	0.023636	0.022082	0.020446	0.016067	0.018861	0.01492	0.01664	0.015619
[truncated: 88 more columns]
