# Supplementary material for: Disentangling the absorption lineshape of methylene blue for nanocavity strong coupling
Source: Nanophotonics. 2025 Nov 25;14(27):4993–5001. doi: 10.1515/nanoph-2025-0474 (PMC12717915; doi:10.1515/nanoph-2025-0474)
Supplement: Supplementary file 3 — Supplementary Material Details [file j_nanoph-2025-0474_suppl_003.txt]

Wavelength (nm)	E (eV)	1 uM	1.26 uM	1.59 uM	2 uM	2.52 uM	3.17 uM	3.99 uM	5.03 uM	6.33 uM	7.97 uM	10.04 uM	12.64 uM	15.92 uM	20.05 uM	25.25 uM	31.8 uM	40.05 uM	50.44 uM	63.52	80.00 uM
400	3,0995	0,0087476667	0,0029796667	0,0012423333	0,003109	0,0030593333	0,0044016667	0,0013803333	0,0020033333	0,0022833333	0,004038	0,002919	0,0045003333	0,005548	0,0077766667	0,0093906667	0,01326	0,016868667	0,02026	0,027073333	0,035971667
401	3,09177057356608	0,008689	0,003046	0,0012126667	0,002974	0,0030223333	0,0044183333	0,0012976667	0,001918	0,002149	0,0039926667	0,002688	0,00445	0,005102	0,0073743333	0,0090793333	0,012637333	0,016185667	0,019325333	0,026005333	0,034704333
402	3,08407960199005	0,0088543333	0,0030723333	0,0013486667	0,0030633333	0,0029443333	0,004459	0,0013353333	0,001867	0,0021313333	0,003839	0,0026616667	0,004551	0,0048786667	0,007094	0,0086916667	0,012163	0,01539	0,018371	0,024937667	0,033412667
403	3,07642679900744	0,0087793333	0,0030536667	0,001229	0,0031416667	0,0028633333	0,004322	0,0012273333	0,0016763333	0,0019936667	0,003706	0,0022583333	0,0040913333	0,0044976667	0,0067246667	0,008023	0,011485667	0,014558333	0,017363	0,023622333	0,031814333
404	3,06881188118812	0,008768	0,0031663333	0,0011393333	0,0030673333	0,0031053333	0,0044703333	0,001256	0,001591	0,001871	0,0036536667	0,0022726667	0,0036523333	0,0041706667	0,006101	0,0076343333	0,010899667	0,013792333	0,016317	0,022339333	0,030112667
405	3,06123456790123	0,008753	0,0031076667	0,001258	0,0028713333	0,0029103333	0,004247	0,001164	0,0014813333	0,0017406667	0,0035223333	0,001969	0,003315	0,0037276667	0,0056576667	0,0068506667	0,0098763333	0,012712333	0,014952	0,020908667	0,028434667
406	3,05369458128079	0,008447	0,0028916667	0,0010186667	0,0026753333	0,002707	0,0040146667	8,8566667E-4	0,0013423333	0,001483	0,0031796667	0,0016006667	0,0030126667	0,0032586667	0,0051576667	0,006121	0,0090983333	0,011748667	0,013671667	0,019404333	0,026739
407	3,04619164619165	0,0086176667	0,003026	0,0010963333	0,0027133333	0,002891	0,004089	9,5466667E-4	0,0013913333	0,001571	0,0031203333	0,00136	0,002774	0,003061	0,0047893333	0,0057306667	0,008736	0,011044	0,012812667	0,018233333	0,025179
408	3,03872549019608	0,0086126667	0,003108	0,0011773333	0,002736	0,0029283333	0,004214	8,5033333E-4	0,001495	0,001563	0,0031856667	0,0012223333	0,0025756667	0,0028836667	0,0044763333	0,0053106667	0,0082236667	0,010384	0,011874	0,017133	0,023682
409	3,03129584352078	0,0085906667	0,003004	0,0011323333	0,0029176667	0,002791	0,0041173333	8,91E-4	0,001342	0,0015333333	0,0030143333	0,0010876667	0,0023623333	0,002533	0,0040676667	0,004766	0,0074946667	0,0094313333	0,010861667	0,015885667	0,022491667
410	3,02390243902439	0,0086413333	0,003187	0,001385	0,0029463333	0,0029786667	0,004286	9,69E-4	0,00158	0,0015873333	0,0030106667	0,0011043333	0,0024296667	0,0023723333	0,0038206667	0,004622	0,0071423333	0,008938	0,010181667	0,015123	0,021276
411	3,01654501216545	0,0085106667	0,0031356667	0,001287	0,002753	0,002988	0,0041153333	9,6366667E-4	0,0012646667	0,0014366667	0,002988	7,3E-4	0,0022646667	0,0021363333	0,0034933333	0,0042296667	0,006619	0,0083916667	0,0094483333	0,014282	0,019915667
412	3,00922330097087	0,0085036667	0,0029746667	0,0013756667	0,0026963333	0,0030466667	0,0041163333	8,13E-4	0,0011416667	0,001336	0,002735	5,8666667E-4	0,0020146667	0,0018006667	0,003444	0,0037723333	0,0062133333	0,007877	0,008669	0,013544	0,019028
413	3,00193704600484	0,008511	0,0029923333	0,0012746667	0,0026936667	0,0027923333	0,0040243333	8,29E-4	0,00107	0,001223	0,0027116667	3,5833333E-4	0,0018243333	0,0015073333	0,0030653333	0,003282	0,0058816667	0,0072933333	0,0080983333	0,012774333	0,018330333
414	2,99468599033816	0,0082883333	0,0028883333	0,0011593333	0,0025413333	0,002755	0,0039896667	7,5266667E-4	0,001088	0,0012056667	0,0025173333	1,8666667E-4	0,0016406667	0,001516	0,002718	0,003064	0,0055	0,00692	0,0074556667	0,012202	0,017568333
415	2,98746987951807	0,0082633333	0,0028623333	9,6566667E-4	0,0024363333	0,002809	0,0038533333	8,05E-4	0,0012003333	0,0011876667	0,0025053333	1,6033333E-4	0,0016866667	0,0012733333	0,0025266667	0,0028863333	0,005321	0,0067133333	0,007319	0,011861667	0,017053667
416	2,98028846153846	0,008469	0,003157	0,0012343333	0,0025306667	0,0029643333	0,0039116667	8,24E-4	0,001183	0,0013406667	0,0026943333	2,8166667E-4	0,001577	0,0013983333	0,002721	0,0029403333	0,0053243333	0,006726	0,0072493333	0,011865333	0,017086333
417	2,97314148681055	0,0085343333	0,0032863333	0,0014093333	0,0028173333	0,003039	0,0041363333	0,001072	0,0014363333	0,0014586667	0,00284	4,97E-4	0,0015743333	0,0013483333	0,0027273333	0,00299	0,0053586667	0,0066683333	0,0072723333	0,011835	0,016895333
418	2,96602870813397	0,0081813333	0,003	0,0012696667	0,0025126667	0,002765	0,0037833333	7,9133333E-4	0,0010336667	0,0011983333	0,0025766667	0	0,0013186667	0,0013306667	0,0025913333	0,0026883333	0,0050993333	0,0065933333	0,007043	0,011534333	0,016595333
419	2,95894988066826	0,0081156667	0,0032	0,0012526667	0,0025526667	0,0027423333	0,003668	7,1166667E-4	0,0011666667	0,001269	0,002501	2,16E-4	0,00145	0,0011946667	0,0025586667	0,0026916667	0,0050923333	0,0062276667	0,0071996667	0,011558667	0,016719333
420	2,95190476190476	0,008376	0,00329	0,00148	0,002575	0,0029006667	0,0040853333	8,7133333E-4	0,0011646667	0,001347	0,0027913333	2,2333333E-4	0,001547	0,0011913333	0,0025473333	0,00291	0,0051236667	0,0064623333	0,0069563333	0,011655667	0,016869333
421	2,94489311163896	0,008194	0,0030866667	0,0012936667	0,002544	0,0028473333	0,003928	9,49E-4	0,001149	0,0012823333	0,002664	2,2633333E-4	0,001452	0,0013796667	0,002676	0,002841	0,0051413333	0,0064846667	0,00695	0,011627667	0,017242
422	2,93791469194313	0,008392	0,003413	0,0016133333	0,002684	0,003122	0,0040253333	0,0010806667	0,0013853333	0,0015593333	0,0028503333	4,37E-4	0,0017073333	0,001488	0,0029083333	0,0030816667	0,0056176667	0,006699	0,0075896667	0,012258	0,017560333
423	2,93096926713948	0,0083446667	0,0034643333	0,0015763333	0,0027726667	0,0030786667	0,0040803333	0,00119	0,001426	0,0015263333	0,002932	5,25E-4	0,0018073333	0,0013633333	0,0029633333	0,0032303333	0,0055943333	0,007122	0,0074376667	0,012625	0,017786
424	2,92405660377358	0,0079973333	0,003119	0,0013686667	0,002362	0,0029796667	0,0039023333	0,001047	0,0011573333	0,001428	0,002867	3,0766667E-4	0,001567	0,0012563333	0,0028103333	0,0031246667	0,0053666667	0,0067903333	0,0073363333	0,012626667	0,017999333
425	2,91717647058824	0,007894	0,0031536667	0,001315	0,002484	0,0028366667	0,0036896667	0,0010253333	0,0013143333	0,0014553333	0,0028766667	2,4E-4	0,001572	0,0015376667	0,0028766667	0,0033356667	0,0055	0,0072576667	0,0078826667	0,012824333	0,018468333
426	2,91032863849765	0,0078973333	0,003203	0,0014816667	0,002285	0,0028006667	0,0036266667	9,86E-4	0,0010783333	0,0015096667	0,002961	1,9666667E-4	0,0016266667	0,0012856667	0,0028276667	0,0032873333	0,005567	0,0074006667	0,0081856667	0,013353667	0,018919333
427	2,90351288056206	0,0078476667	0,0031426667	0,0014616667	0,0023896667	0,002802	0,0036413333	0,001049	0,001359	0,0014286667	0,0028953333	3,1566667E-4	0,001612	0,0013383333	0,003099	0,0035096667	0,0057086667	0,0075893333	0,008368	0,013773	0,019317667
428	2,89672897196262	0,0081743333	0,0035416667	0,0018746667	0,0027466667	0,0032563333	0,0038706667	0,0014756667	0,001737	0,0018696667	0,0033153333	8,2633333E-4	0,002197	0,0017236667	0,0035193333	0,0038853333	0,006543	0,008221	0,0088443333	0,014180667	0,020382667
429	2,88997668997669	0,0078853333	0,0033466667	0,001683	0,0025383333	0,002807	0,003842	0,001295	0,001648	0,0017696667	0,003309	7,14E-4	0,001983	0,0016626667	0,0034253333	0,004014	0,0064676667	0,0081096667	0,0092076667	0,014788667	0,020842667
430	2,88325581395349	0,0074246667	0,0027926667	0,0015223333	0,002138	0,0026406667	0,0034996667	8,97E-4	0,001218	0,0015576667	0,0030586667	3,32E-4	0,001654	0,0014233333	0,0029333333	0,003843	0,0062426667	0,0080876667	0,009204	0,014883	0,021136667
431	2,87656612529002	0,007761	0,00337	0,001638	0,0027063333	0,0030876667	0,003703	0,0013526667	0,001681	0,002036	0,0032123333	8,5933333E-4	0,0017813333	0,0016813333	0,0033586667	0,0042856667	0,007221	0,0088953333	0,0099466667	0,015852	0,022223667
432	2,86990740740741	0,0078206667	0,003361	0,0017916667	0,0025773333	0,0031743333	0,003799	0,0014116667	0,0017176667	0,001855	0,0033336667	7,1E-4	0,0021283333	0,0023136667	0,0040093333	0,0044916667	0,0070856667	0,0091566667	0,010241333	0,016288	0,022673667
433	2,86327944572748	0,0074843333	0,003214	0,001685	0,002499	0,0027643333	0,0036303333	0,0013906667	0,0016933333	0,0018733333	0,003237	6,44E-4	0,0021086667	0,0020323333	0,003716	0,004216	0,0070403333	0,0091336667	0,010541667	0,016844667	0,023221667
434	2,85668202764977	0,0075326667	0,003312	0,0017723333	0,002661	0,0029196667	0,0038166667	0,0014596667	0,001847	0,0020616667	0,0035103333	8,7666667E-4	0,0023886667	0,002253	0,0041886667	0,004473	0,0076356667	0,009861	0,011379333	0,017595333	0,024092333
435	2,85011494252874	0,007498	0,0034966667	0,0016236667	0,0025433333	0,0029933333	0,0035446667	0,0016006667	0,0019543333	0,002069	0,0035146667	9,47E-4	0,0025086667	0,0023696667	0,003632	0,0051993333	0,0080393333	0,010122333	0,011451667	0,018037667	0,024925667
436	2,84357798165138	0,0073733333	0,003343	0,0020013333	0,0026636667	0,0030233333	0,003695	0,0016073333	0,002152	0,0021716667	0,0037793333	9,4E-4	0,0025143333	0,002505	0,0043356667	0,005185	0,0081073333	0,010415667	0,011988333	0,018779	0,025597667
437	2,8370709382151	0,0073406667	0,003478	0,0018323333	0,0024866667	0,0027863333	0,003628	0,0015973333	0,0020666667	0,0023023333	0,0035576667	0,0011616667	0,0026563333	0,0027953333	0,004782	0,0055143333	0,008312	0,010669667	0,012815	0,019421667	0,026563
438	2,83059360730594	0,0073206667	0,003418	0,0017813333	0,002621	0,0029863333	0,003511	0,0016616667	0,0020323333	0,0021913333	0,0036483333	0,001146	0,0026336667	0,002855	0,0047026667	0,0054916667	0,0085533333	0,011229667	0,013213667	0,019999333	0,027077667
439	2,82414578587699	0,0071676667	0,00341	0,0018423333	0,0024833333	0,0027913333	0,0035196667	0,0015826667	0,0022386667	0,0023906667	0,0036316667	0,0013746667	0,0027676667	0,003121	0,004765	0,0059483333	0,0087106667	0,011391	0,013861333	0,020571	0,028075333
440	2,81772727272727	0,0072846667	0,0034076667	0,0019573333	0,0027456667	0,0029386667	0,003682	0,001802	0,002394	0,0025626667	0,0039856667	0,0013543333	0,0031866667	0,0033403333	0,0052623333	0,006405	0,009352	0,012051333	0,014296667	0,021733667	0,029122667
441	2,81133786848073	0,0068703333	0,0031956667	0,0017	0,0023866667	0,0026963333	0,0032436667	0,0015096667	0,002089	0,0023403333	0,003607	0,0013323333	0,0027346667	0,0033156667	0,0054963333	0,006164	0,0094556667	0,012219	0,014843	0,022077333	0,029825333
442	2,80497737556561	0,0067286667	0,0031713333	0,0017106667	0,0023896667	0,0026823333	0,0032933333	0,0017486667	0,002063	0,00234	0,003839	0,0013056667	0,002982	0,003404	0,005387	0,006609	0,009618	0,012876333	0,015040333	0,022647667	0,030527667
443	2,79864559819413	0,0067016667	0,003026	0,0017163333	0,0025953333	0,0025856667	0,003212	0,001709	0,0022863333	0,002586	0,003996	0,0016396667	0,0031386667	0,0037543333	0,0057893333	0,0069996667	0,010152333	0,013152	0,015875	0,023621	0,031644
444	2,79234234234234	0,0066786667	0,002854	0,0016556667	0,0024646667	0,002413	0,0030266667	0,0015376667	0,0023266667	0,0024436667	0,0037543333	0,0014886667	0,0032393333	0,003761	0,0054683333	0,0072173333	0,01024	0,013643667	0,016318667	0,024300333	0,032562
445	2,78606741573034	0,0064536667	0,0029706667	0,0019213333	0,0025363333	0,0026466667	0,003024	0,0018033333	0,0024606667	0,0028206667	0,0040753333	0,0019323333	0,0035573333	0,0041746667	0,0062026667	0,007583	0,011048333	0,014063667	0,017278	0,025134	0,033641333
446	2,77982062780269	0,0067953333	0,003351	0,002263	0,0031623333	0,0028633333	0,003547	0,002149	0,0029116667	0,0029216667	0,004472	0,0024943333	0,004176	0,004806	0,0069316667	0,0083903333	0,011447	0,015252667	0,018568	0,026354	0,035136667
447	2,77360178970917	0,006419	0,003138	0,001986	0,0027666667	0,00274	0,0031756667	0,002098	0,0026233333	0,0027846667	0,0042896667	0,002293	0,0037233333	0,0044483333	0,0067743333	0,0082676667	0,011576333	0,015272333	0,018848	0,026610667	0,035928
448	2,76741071428571	0,006535	0,0032406667	0,0022386667	0,0027906667	0,0027403333	0,003432	0,002289	0,0030393333	0,0031963333	0,0045396667	0,0026923333	0,004067	0,0048003333	0,0072436667	0,008801	0,012408667	0,016123333	0,019317	0,028145333	0,037128333
449	2,76124721603563	0,006425	0,003032	0,0021313333	0,0027593333	0,002534	0,0031326667	0,0021543333	0,0027833333	0,0030036667	0,004422	0,0024006667	0,0043283333	0,004922	0,007484	0,00909	0,012772	0,016546333	0,020413333	0,028848	0,038415333
450	2,75511111111111	0,006588	0,0031256667	0,0022803333	0,0030333333	0,0027156667	0,0034433333	0,0023683333	0,003058	0,0033556667	0,0045686667	0,0027216667	0,0043946667	0,0053283333	0,0076173333	0,0097596667	0,0132	0,017026667	0,021136667	0,03002	0,039584667
451	2,7490022172949	0,0066923333	0,0035593333	0,002404	0,0030766667	0,003061	0,003519	0,0025746667	0,003303	0,0035703333	0,00509	0,002807	0,004765	0,0055593333	0,0080726667	0,010017333	0,013335667	0,017911	0,021960333	0,031106667	0,040924
452	2,7429203539823	0,0065523333	0,0033143333	0,0025913333	0,0027856667	0,0028973333	0,003405	0,0024963333	0,0033306667	0,0035266667	0,004997	0,0028873333	0,0043223333	0,005587	0,0082073333	0,010210333	0,013972667	0,018044667	0,022454667	0,031969667	0,041940667
453	2,73686534216336	0,0067556667	0,0036863333	0,002721	0,0029163333	0,0030533333	0,003603	0,0026893333	0,0035396667	0,003646	0,0053076667	0,0031703333	0,0050503333	0,0060756667	0,0085513333	0,010543333	0,014302667	0,018987667	0,023689333	0,033055333	0,043609333
454	2,73083700440529	0,0065186667	0,0034116667	0,0024426667	0,0027083333	0,002898	0,0034306667	0,002597	0,003395	0,0037196667	0,0051666667	0,003098	0,0049046667	0,0058696667	0,0084003333	0,010821667	0,014755667	0,019200667	0,023698	0,034025667	0,044710333
455	2,72483516483516	0,0066033333	0,0037786667	0,0027306667	0,0029723333	0,003411	0,003658	0,003176	0,0039636667	0,0042323333	0,0055293333	0,0031466667	0,005189	0,006486	0,0090846667	0,011224333	0,015532667	0,020074667	0,024919667	0,035168333	0,046288333
456	2,71885964912281	0,006452	0,0035003333	0,0025606667	0,0027016667	0,0029526667	0,0032273333	0,002628	0,003654	0,004072	0,0054083333	0,003209	0,005165	0,006342	0,0090596667	0,011423667	0,015583667	0,020710667	0,025417	0,036050667	0,047356333
457	2,7129102844639	0,0069543333	0,004046	0,0031563333	0,0029806667	0,0037226667	0,0038773333	0,0033063333	0,0043476667	0,0046343333	0,0062436667	0,00374	0,0054186667	0,0068126667	0,0096856667	0,012085667	0,016608	0,021542	0,026743667	0,037729333	0,049167667
458	2,70698689956332	0,0068893333	0,0035773333	0,002866	0,003013	0,0033993333	0,003868	0,003387	0,0044676667	0,0045593333	0,0063286667	0,003748	0,005712	0,0069773333	0,0098263333	0,012543	0,016960333	0,022040667	0,027286667	0,038712667	0,050559667
459	2,70108932461874	0,0068243333	0,0039786667	0,002804	0,0028496667	0,003518	0,003917	0,003376	0,00418	0,0046943333	0,0063583333	0,0037153333	0,0055556667	0,0071393333	0,01014	0,012606333	0,017303667	0,022506	0,028038667	0,039609333	0,051731667
460	2,69521739130435	0,0067476667	0,0040616667	0,0031326667	0,0027053333	0,003578	0,003686	0,003433	0,0043036667	0,0047956667	0,0064706667	0,0036433333	0,0058496667	0,0071306667	0,010237	0,012952667	0,017622667	0,022940667	0,028775667	0,040731667	0,052921333
461	2,68937093275488	0,0065833333	0,0042663333	0,0036213333	0,0025883333	0,003767	0,004048	0,003736	0,004706	0,005075	0,006731	0,0039406667	0,00607	0,0073616667	0,010603333	0,013442333	0,018192333	0,023592667	0,029451	0,042068333	0,054437
462	2,68354978354978	0,0067983333	0,004329	0,003383	0,0026726667	0,0036803333	0,00419	0,003758	0,0046756667	0,0052056667	0,0069003333	0,0039043333	0,0063186667	0,007606	0,01088	0,013775667	0,018754667	0,024161667	0,030198333	0,043193667	0,056032333
463	2,67775377969762	0,006548	0,0040573333	0,0033226667	0,0025	0,0036313333	0,0041006667	0,0038873333	0,0047383333	0,005145	0,0068746667	0,0037973333	0,0061823333	0,0076116667	0,010756	0,013844	0,018911	0,024668	0,030821333	0,044035667	0,057106333
464	2,67198275862069	0,0065766667	0,0042103333	0,0033323333	0,0023826667	0,0036426667	0,0038246667	0,0039386667	0,004731	0,0052566667	0,0069796667	0,0039023333	0,0063223333	0,0074893333	0,011015	0,014069667	0,019316	0,025153667	0,031578	0,045088	0,058483667
465	2,66623655913978	0,0066216667	0,004281	0,0036246667	0,0024523333	0,0039566667	0,0041186667	0,0041063333	0,0051753333	0,005561	0,0072166667	0,0041313333	0,006461	0,00794	0,011306667	0,014552	0,019932667	0,025848333	0,032411667	0,04641	0,060152
466	2,66051502145923	0,0065933333	0,004473	0,0036286667	0,0024236667	0,0040226667	0,0042096667	0,004299	0,0051416667	0,00575	0,007352	0,0041756667	0,0065916667	0,0080386667	0,011584333	0,014833	0,020218333	0,026327	0,033093667	0,047522	0,061417333
467	2,65481798715203	0,0063473333	0,0042213333	0,0037336667	0,002172	0,003904	0,004113	0,004306	0,0053946667	0,0057546667	0,0076356667	0,004247	0,0065696667	0,0082226667	0,011683667	0,015292667	0,020653333	0,026815333	0,033822333	0,048490333	0,062624667
468	2,6491452991453	0,0063383333	0,004422	0,0036906667	0,002258	0,0038543333	0,0040523333	0,0043696667	0,0052873333	0,0059563333	0,007746	0,0042876667	0,0067563333	0,008438	0,012113667	0,015481667	0,021023667	0,027550667	0,034682	0,049710333	0,0641
469	2,64349680170576	0,0063813333	0,0044103333	0,0038223333	0,0022583333	0,0039366667	0,004062	0,0045043333	0,0054646667	0,0060426667	0,0078073333	0,0043976667	0,006877	0,0085546667	0,012228667	0,015916667	0,021328667	0,028116333	0,035431667	0,050817667	0,065534
470	2,63787234042553	0,006288	0,004494	0,003773	0,002203	0,0038503333	0,0040226667	0,0046263333	0,0055903333	0,0061723333	0,0078303333	0,0044913333	0,006923	0,0087373333	0,012313667	0,016172	0,021735	0,028563333	0,036272333	0,051809	0,066875
471	2,63227176220807	0,005912	0,0042126667	0,003632	0,0018523333	0,0036853333	0,0039256667	0,0044033333	0,005473	0,0061426667	0,0077056667	0,0042883333	0,006875	0,008732	0,012608	0,016322667	0,022002333	0,029105667	0,036829333	0,052750333	0,068088333
472	2,62669491525424	0,0058146667	0,004109	0,0036186667	0,0017886667	0,0036476667	0,003712	0,0044196667	0,0055356667	0,006102	0,007786	0,004284	0,0070136667	0,008904	0,012688	0,016554333	0,022466333	0,029546667	0,037465	0,053754667	0,069386333
473	2,62114164904863	0,0057436667	0,004055	0,0036876667	0,0016586667	0,003634	0,0037346667	0,0044386667	0,0055786667	0,0062366667	0,007739	0,0043836667	0,0069583333	0,0089946667	0,012845667	0,016804	0,022959667	0,030097	0,038358333	0,054836	0,070698667
474	2,61561181434599	0,0055036667	0,0040586667	0,0035526667	0,0016083333	0,0034536667	0,0035163333	0,004409	0,0055673333	0,0061976667	0,008006	0,004486	0,0071313333	0,0092296667	0,013195	0,017199	0,023239667	0,030709	0,039192	0,056111333	0,072277667
475	2,61010526315789	0,0053383333	0,0039803333	0,0035363333	0,0015393333	0,0033886667	0,0034373333	0,0044596667	0,0056663333	0,006224	0,0079713333	0,0045223333	0,007255	0,0094236667	0,013533333	0,017565667	0,023744333	0,031468667	0,039935667	0,057155	0,073778
476	2,6046218487395	0,0052406667	0,0039103333	0,0035373333	0,0015296667	0,0031823333	0,0033223333	0,004453	0,0056953333	0,006318	0,0080596667	0,0046856667	0,0073103333	0,0095306667	0,013752333	0,017879	0,024201667	0,031908667	0,040809	0,058222667	0,075163667
477	2,59916142557652	0,0048643333	0,0035596667	0,003292	0,0011803333	0,0028893333	0,003025	0,0042916667	0,005578	0,0061366667	0,0078046667	0,0044653333	0,0072216667	0,0095126667	0,013776667	0,018061	0,024346667	0,032506	0,041509333	0,059212333	0,076461
478	2,59372384937238	0,004639	0,0034573333	0,0032266667	0,001127	0,0028433333	0,002974	0,0043	0,005643	0,0060903333	0,0079726667	0,004641	0,007343	0,0099033333	0,014101	0,018377333	0,024831333	0,033201	0,042489667	0,060456	0,078057
479	2,58830897703549	0,0047723333	0,0035396667	0,0032776667	0,001336	0,00303	0,0030086667	0,0045416667	0,0057033333	0,0063203333	0,008011	0,004771	0,00767	0,010137667	0,014403333	0,018902	0,025462667	0,033878333	0,043369333	0,061560667	0,079652
480	2,58291666666667	0,0043736667	0,0032596667	0,0033233333	0,0010423333	0,0027006667	0,0027353333	0,0043536667	0,0058303333	0,0063183333	0,0080096667	0,0049116667	0,0076523333	0,010243	0,014510667	0,019243	0,025816667	0,034341333	0,044212667	0,062779	0,080893
481	2,57754677754678	0,0036246667	0,0025906667	0,002516	4,1766667E-4	0,002122	0,002142	0,0038463333	0,0051186667	0,0058036667	0,0074293333	0,0043483333	0,00724	0,0097516667	0,014324	0,019082667	0,025751333	0,034497667	0,044565	0,063455	0,081957667
482	2,57219917012448	0,0032316667	0,002212	0,0022043333	2,3E-5	0,0016746667	0,001615	0,0034376667	0,0048656667	0,0053786667	0,0071896667	0,0040936667	0,0070583333	0,0097973333	0,014274333	0,019186333	0,025927333	0,034846667	0,045178	0,064271	0,083192
483	2,56687370600414	0,002883	0,001904	0,001952	0	0,001262	0,0015033333	0,003308	0,0046386667	0,005215	0,006955	0,0041613333	0,0070893333	0,009939	0,014403	0,019604	0,026463333	0,035428667	0,045995	0,065227667	0,084536333
484	2,56157024793388	0,0030033333	0,0020023333	0,0020866667	3,2E-4	0,0015096667	0,001452	0,0034683333	0,0049333333	0,005383	0,0071426667	0,0045406667	0,0075376667	0,01056	0,014991667	0,020239	0,027268333	0,036466	0,047316333	0,066514667	0,086248
485	2,55628865979381	0,0032286667	0,0023016667	0,0023246667	9,07E-4	0,0017486667	0,0018383333	0,0037476667	0,0053443333	0,005678	0,0075016667	0,0052066667	0,0080906667	0,011221333	0,015678	0,021036667	0,028092333	0,037551333	0,048589	0,068015667	0,087845667
486	2,55102880658436	0,0030953333	0,0021173333	0,0023413333	9,3233333E-4	0,0015526667	0,0016593333	0,0035976667	0,0053833333	0,0058806667	0,0076796667	0,0055606667	0,00855	0,011631333	0,016216	0,021765	0,028848333	0,038432667	0,049668667	0,069102333	0,089351
487	2,54579055441478	0,0030476667	0,0020943333	0,0023216667	0,0010786667	0,00156	0,0016186667	0,003623	0,0052883333	0,0058683333	0,0076336667	0,0056643333	0,008888	0,011997667	0,016691333	0,022257667	0,029378667	0,03924	0,050822667	0,070160333	0,090871333
488	2,5405737704918	0,0029336667	0,001976	0,0021153333	0,001077	0,0015826667	0,0014176667	0,0035836667	0,005288	0,0058103333	0,0075896667	0,0058123333	0,0089836667	0,012294667	0,017059333	0,022675667	0,029911667	0,039867	0,051794667	0,071149667	0,092303667
489	2,53537832310838	0,002999	0,0019866667	0,0022313333	0,0012986667	0,0015493333	0,001614	0,0038463333	0,005436	0,0059573333	0,0078096667	0,0062113333	0,0093756667	0,012814667	0,017556667	0,023286333	0,030676	0,040711	0,052734667	0,072416	0,093607
490	2,53020408163265	0,0032253333	0,002295	0,0025853333	0,0016103333	0,0016556667	0,0020056667	0,0040733333	0,0057083333	0,006311	0,008131	0,0067776667	0,0098766667	0,013407667	0,018162667	0,024088	0,031506667	0,041738	0,053861	0,073661667	0,095207
491	2,52505091649694	0,0032143333	0,0022633333	0,002748	0,0019186667	0,001726	0,0019626667	0,004113	0,0058036667	0,0063486667	0,008292	0,0070806667	0,010097	0,013599	0,018485	0,024550667	0,031971667	0,042432333	0,054939	0,074614667	0,096596667
492	2,51991869918699	0,003266	0,0023016667	0,002694	0,001894	0,001794	0,0019836667	0,004236	0,0058386667	0,0064983333	0,0081746667	0,0072303333	0,010319	0,013918667	0,018851	0,024875333	0,032496	0,043120667	0,055719667	0,075586667	0,097881
493	2,51480730223124	0,003271	0,0023303333	0,0027093333	0,0019356667	0,0018116667	0,0020216667	0,0043723333	0,005995	0,006604	0,008294	0,007563	0,010672667	0,014167333	0,019288	0,025361333	0,033076	0,043781	0,056505333	0,076576667	0,099039333
494	2,50971659919028	0,003429	0,0023836667	0,002643	0,0021526667	0,00184	0,0019763333	0,0043206667	0,006082	0,006645	0,00839	0,007803	0,010822333	0,014431333	0,019500333	0,025761	0,033383333	0,044153667	0,057264	0,077335667	0,10008833
495	2,50464646464646	0,0035566667	0,0025333333	0,002915	0,002486	0,002049	0,0021796667	0,0043956667	0,0062633333	0,0067253333	0,00868	0,0080903333	0,011248667	0,014817333	0,019866	0,02619	0,033881667	0,044798667	0,058034	0,078274	0,101258
496	2,49959677419355	0,0034896667	0,002644	0,0030013333	0,0025766667	0,0020543333	0,002189	0,004587	0,006535	0,0069593333	0,008758	0,0081323333	0,011391	0,015194667	0,020202667	0,0266	0,034438667	0,045408667	0,058769333	0,079181	0,102295
497	2,49456740442656	0,003314	0,002483	0,0029173333	0,0026186667	0,001917	0,0020946667	0,004489	0,00645	0,0069296667	0,008723	0,0080626667	0,011410333	0,015224	0,020178	0,026718	0,034585	0,045514333	0,059114	0,079748	0,10309033
498	2,48955823293173	0,003291	0,0025176667	0,0029623333	0,0026906667	0,0019243333	0,002125	0,0045153333	0,0064516667	0,0070026667	0,00872	0,0082316667	0,011454667	0,015224333	0,020424333	0,026914667	0,034861	0,045866333	0,059552667	0,08023	0,10380433
499	2,48456913827655	0,0035786667	0,002579	0,003148	0,0027113333	0,0021706667	0,002135	0,004649	0,006667	0,0072406667	0,009082	0,0085676667	0,011797	0,015596333	0,020739333	0,027465667	0,035149667	0,046447333	0,060105	0,080810667	0,10470533
500	2,4796	0,0036383333	0,0027433333	0,0031853333	0,0027643333	0,0022173333	0,0022416667	0,00497	0,0069153333	0,007334	0,009311	0,008606	0,011853333	0,015709333	0,020908	0,027500667	0,035352333	0,046758	0,060563667	0,081460333	0,105435
501	2,47465069860279	0,0038396667	0,00301	0,0034406667	0,0030396667	0,0024473333	0,0025223333	0,005235	0,0072976667	0,007533	0,0094796667	0,008915	0,012127	0,016035667	0,02116	0,027813333	0,035683667	0,047092333	0,061051667	0,082155	0,106267
502	2,46972111553785	0,0036016667	0,00288	0,003613	0,002901	0,00225	0,0024846667	0,0052196667	0,007296	0,007507	0,0092943333	0,0087816667	0,011958333	0,015876667	0,021000333	0,027701333	0,035533	0,047063667	0,061171333	0,082259667	0,10667933
503	2,46481113320079	0,0036236667	0,0029723333	0,0036666667	0,0029813333	0,0023793333	0,00252	0,0052543333	0,0072763333	0,0076033333	0,0093793333	0,0088213333	0,012003333	0,015914667	0,021098	0,02777	0,035636	0,047326667	0,061387	0,082701	0,10716167
504	2,45992063492063	0,0034593333	0,0029086667	0,0036946667	0,00298	0,0022363333	0,0024523333	0,0052043333	0,0072486667	0,0074453333	0,0093043333	0,0085893333	0,011787667	0,015750667	0,020923	0,027671667	0,035542333	0,047090667	0,061190667	0,082920333	0,107483
505	2,4550495049505	0,003479	0,0029393333	0,0038526667	0,0030316667	0,002293	0,0024773333	0,00529	0,0075323333	0,007742	0,009518	0,008903	0,012056667	0,016031667	0,021131667	0,027768667	0,035813333	0,047277	0,061511667	0,083272333	0,108117
506	2,4501976284585	0,0033056667	0,0028876667	0,0037546667	0,0028413333	0,0022653333	0,0022256667	0,0053803333	0,0073426667	0,0077203333	0,0093963333	0,0087553333	0,011951667	0,01576	0,021003667	0,02762	0,035578667	0,047248	0,061762667	0,083369667	0,10843733
507	2,44536489151874	0,0034243333	0,003022	0,0038273333	0,0028886667	0,002341	0,0022656667	0,0054386667	0,007385	0,007848	0,009405	0,0087526667	0,011862	0,015783333	0,020931	0,027641333	0,035604333	0,047224	0,061764667	0,083669	0,10865733
508	2,44055118110236	0,0032823333	0,0029883333	0,0037823333	0,0028453333	0,0022053333	0,0022636667	0,0054496667	0,0074376667	0,0077596667	0,0093986667	0,0085513333	0,011677333	0,015659333	0,020772667	0,027499	0,035475333	0,047156333	0,061670667	0,083921667	0,108963
509	2,43575638506876	0,003099	0,002852	0,00366	0,0026673333	0,0020416667	0,002047	0,005235	0,0072726667	0,007658	0,0092233333	0,0084	0,011491333	0,015438	0,020613	0,027386667	0,035233333	0,047118333	0,061637667	0,083912	0,109225
510	2,43098039215686	0,00295	0,0028063333	0,0036893333	0,0025886667	0,0019886667	0,0019516667	0,005278	0,0073066667	0,0075763333	0,0091166667	0,0083206667	0,011365333	0,015348	0,020459667	0,02721	0,035157	0,046974333	0,061565667	0,084038667	0,10960333
511	2,42622309197652	0,002985	0,0029496667	0,0039236667	0,0027296667	0,0020723333	0,0020176667	0,005442	0,0075003333	0,0076623333	0,0092976667	0,0084666667	0,011449667	0,015409	0,020547667	0,027362667	0,035265	0,047012333	0,061878333	0,084587667	0,110188
512	2,421484375	0,0029393333	0,0029366667	0,0039483333	0,002721	0,002074	0,0020113333	0,0054903333	0,0076183333	0,007809	0,0093556667	0,0085733333	0,011487333	0,015540333	0,020576667	0,027498333	0,035341667	0,04716	0,062105333	0,085012333	0,110782
513	2,41676413255361	0,0027733333	0,0027256667	0,0037903333	0,002485	0,0019426667	0,0018206667	0,005402	0,00757	0,0077493333	0,0092583333	0,0082943333	0,011216667	0,015356	0,02035	0,027268	0,035242667	0,047115333	0,062118333	0,085041333	0,11105233
514	2,41206225680934	0,0024493333	0,002524	0,00367	0,0022583333	0,0017346667	0,0016093333	0,0052453333	0,007417	0,0076353333	0,009085	0,008031	0,011086667	0,015233	0,020210667	0,027187333	0,035049333	0,047082	0,062199	0,085330667	0,11161433
515	2,4073786407767	0,0023603333	0,0024636667	0,0035933333	0,0021533333	0,001591	0,0014546667	0,0052043333	0,0072843333	0,0075743333	0,008959	0,0079313333	0,011102	0,015159	0,020263	0,027151	0,035052667	0,047187333	0,062407	0,085898	0,11241433
516	2,40271317829457	0,0023466667	0,0024613333	0,0036403333	0,00227	0,0016296667	0,0014386667	0,0052376667	0,0073556667	0,007532	0,0088736667	0,007894	0,011030667	0,015173667	0,020194667	0,027191333	0,035261667	0,047396667	0,062713667	0,086315667	0,11312167
517	2,39806576402321	0,0024136667	0,0025613333	0,0037686667	0,0023126667	0,0017253333	0,0015156667	0,0053713333	0,0074496667	0,0075713333	0,0090606667	0,0080026667	0,011166	0,015351667	0,020436667	0,027454333	0,035472667	0,047808667	0,063248333	0,086996	0,11407933
518	2,39343629343629	0,002237	0,0024443333	0,003669	0,0022843333	0,0015993333	0,0013953333	0,005324	0,007418	0,0076363333	0,009137	0,0081746667	0,011312333	0,015524333	0,020627667	0,027690333	0,035673667	0,048177	0,063786667	0,087832	0,115309
519	2,3888246628131	0,001933	0,0021396667	0,0034573333	0,002038	0,0013186667	0,001093	0,0050676667	0,0071936667	0,00741	0,0088706667	0,007959	0,01103	0,015327333	0,020417333	0,027535333	0,035733667	0,048230667	0,064053667	0,088413	0,116261
520	2,38423076923077	0,001806	0,0019733333	0,003338	0,001895	0,001166	9,7233333E-4	0,0049123333	0,0071406667	0,0073016667	0,0087336667	0,00789	0,010814333	0,015146333	0,020400667	0,027567	0,035866333	0,048577333	0,064627333	0,089142667	0,11743967
521	2,37965451055662	0,0018276667	0,0020506667	0,0032823333	0,001865	0,001139	9,2833333E-4	0,005014	0,0072153333	0,0074033333	0,0088003333	0,007995	0,010994	0,015343	0,020602333	0,027898333	0,036146667	0,049174333	0,065475333	0,090147	0,11895467
522	2,37509578544061	0,0017496667	0,0019653333	0,0032423333	0,0019223333	0,0011026667	8,65E-4	0,0050083333	0,0072203333	0,007282	0,0086846667	0,007987	0,011024333	0,015369333	0,020733333	0,028121667	0,036527667	0,049592667	0,066217	0,09124	0,120493
523	2,37055449330784	0,00162	0,0019086667	0,003128	0,00185	0,0010803333	8,2733333E-4	0,0049223333	0,007211	0,0073996667	0,008697	0,0080903333	0,01118	0,015564667	0,021006667	0,028542667	0,037073667	0,050288	0,067115	0,092625	0,12223733
524	2,36603053435115	0,0014293333	0,001655	0,0030223333	0,0016696667	8,9533333E-4	6,3666667E-4	0,0047613333	0,0071536667	0,0074203333	0,0087243333	0,0082006667	0,011275667	0,01584	0,021293333	0,029000667	0,037552667	0,051104	0,068088667	0,093998	0,12415233
525	2,36152380952381	0,0011973333	0,0014573333	0,0028236667	0,0015316667	6,6366667E-4	4,38E-4	0,004673	0,0069733333	0,0071493333	0,0085953333	0,008076	0,011264667	0,015881	0,021381	0,029269333	0,037914333	0,051647333	0,069024	0,095262	0,12618867
526	2,35703422053232	0,0011736667	0,0013926667	0,0028373333	0,0015796667	6,9E-4	4,05E-4	0,0046763333	0,0070033333	0,0071693333	0,0087026667	0,008293	0,011498333	0,016131	0,021701	0,029686333	0,038635667	0,052467	0,070212	0,09694	0,12848767
527	2,35256166982922	0,0011333333	0,001382	0,002833	0,0016483333	7,3933333E-4	4,3533333E-4	0,0047296667	0,0070713333	0,0072803333	0,0087906667	0,0085093333	0,011815333	0,016537	0,022134	0,030235333	0,039429	0,053475333	0,071610667	0,098809333	0,130981
528	2,34810606060606	0,001009	0,0012866667	0,002722	0,001609	6,0133333E-4	3,9E-4	0,0047006667	0,007063	0,0072676667	0,0087496667	0,00859	0,011992667	0,016925333	0,022581	0,030856	0,040170667	0,054562	0,073160333	0,10070567	0,13370967
529	2,34366729678639	9,03E-4	0,0010923333	0,0025823333	0,0015116667	4,48E-4	2,3066667E-4	0,004599	0,0069996667	0,0072566667	0,008727	0,0087363333	0,012162333	0,01708	0,022937667	0,031444333	0,040871667	0,055659	0,074567333	0,102638	0,13648133
530	2,33924528301887	6,5033333E-4	7,8433333E-4	0,00231	0,0013253333	1,71E-4	0	0,004409	0,0068613333	0,007128	0,0086836667	0,008796	0,012246333	0,017298333	0,02329	0,031987333	0,041686333	0,056656667	0,076183	0,10481533	0,13933533
531	2,33483992467043	5,7666667E-4	7,8133333E-4	0,002323	0,0013963333	1,35E-4	6,1E-5	0,0043843333	0,0068933333	0,007232	0,008833	0,0090523333	0,012538667	0,017736667	0,023804667	0,032763	0,042778	0,058048	0,078123333	0,10727867	0,142662
532	2,33045112781955	6,7E-4	9,67E-4	0,0024733333	0,0015526667	3,2133333E-4	2,1766667E-4	0,004581	0,0070663333	0,0075163333	0,0091153333	0,009428	0,012991333	0,018327	0,0245	0,033699667	0,043901667	0,059753667	0,080086667	0,109852	0,14626333
533	2,32607879924953	6,92E-4	9,6833333E-4	0,002462	0,0016426667	3,3766667E-4	2,8433333E-4	0,004704	0,0071766667	0,0076573333	0,0093646667	0,00981	0,013472	0,018982667	0,025360333	0,034599	0,045158333	0,061449	0,082374333	0,11274933	0,150207
534	2,32172284644195	5,38E-4	7,6366667E-4	0,0023436667	0,001558	2,1733333E-4	1,8133333E-4	0,004651	0,0072163333	0,0076263333	0,0094283333	0,010001667	0,013798333	0,019478333	0,026059667	0,035518667	0,046490667	0,063055	0,084638667	0,115698	0,15416633
535	2,31738317757009	5,1366667E-4	6,5566667E-4	0,00231	0,0015666667	2,61E-4	1,71E-4	0,0046216667	0,0072783333	0,0077063333	0,00952	0,010334667	0,014169	0,019967333	0,026730333	0,036483333	0,047771	0,064801667	0,086898	0,11868	0,15828567
536	2,31305970149254	4,5066667E-4	6,2766667E-4	0,0022506667	0,001619	2,3766667E-4	2,0266667E-4	0,0046586667	0,0074136667	0,0078533333	0,0097913333	0,010654333	0,014658	0,020562333	0,027524333	0,037573333	0,049154667	0,066669333	0,089473667	0,121907	0,16283567
537	2,30875232774674	3,56E-4	5,0533333E-4	0,0020886667	0,0015756667	3,7666667E-5	1,6E-4	0,0046716667	0,0074446667	0,0078956667	0,0099683333	0,010959	0,015081333	0,021182667	0,028374333	0,038699333	0,050698	0,068657667	0,092211667	0,125433	0,167568
538	2,30446096654275	3,7966667E-4	5,2366667E-4	0,002115	0,0016093333	7,9333333E-5	2,1866667E-4	0,004737	0,0075583333	0,008041	0,010200667	0,011447667	0,015710333	0,021983667	0,029392667	0,040017667	0,052341	0,070898333	0,095100667	0,12938033	0,172675
539	2,30018552875696	3,3633333E-4	4,9966667E-4	0,0021166667	0,0016733333	1,68E-4	2,2633333E-4	0,004834	0,00769	0,0083106667	0,010524	0,011939667	0,016321	0,022811333	0,030453	0,041355	0,054084333	0,073254333	0,098157333	0,133353	0,17802867
540	2,29592592592593	1,25E-4	3,22E-4	0,001857	0,0015506667	3,1E-5	1,0566667E-4	0,004709	0,007681	0,0083636667	0,010609333	0,012203	0,016768667	0,023435333	0,031377333	0,042588667	0,055782	0,075567333	0,101255	0,13728033	0,18340567
541	2,2916820702403	2,5366667E-4	3,4166667E-4	0,001914	0,0017336667	8,7333333E-5	3,0233333E-4	0,004877	0,0078813333	0,0086456667	0,011084333	0,012728667	0,017477667	0,024317667	0,032436667	0,044145333	0,057766667	0,078176333	0,10457333	0,14168167	0,189266
542	2,28745387453875	2,1666667E-4	2,4466667E-4	0,00182	0,0017236667	5,7666667E-5	3,4866667E-4	0,0049213333	0,0079423333	0,00889	0,011440667	0,013226667	0,018157667	0,025231667	0,033549667	0,045631	0,059757333	0,080735667	0,10813733	0,14635	0,19548933
543	2,28324125230203	1,1733333E-4	1,98E-4	0,0017816667	0,0017266667	1,02E-4	4,17E-4	0,0049953333	0,008069	0,009104	0,011659667	0,013704	0,018804	0,026182333	0,034853333	0,047310667	0,061894333	0,083533667	0,112016	0,15126433	0,202053
544	2,27904411764706	2,25E-4	3,1366667E-4	0,0018713333	0,001948	2,5966667E-4	6,3133333E-4	0,0052803333	0,0084583333	0,0094833333	0,012162	0,01441	0,019694333	0,027302667	0,036299	0,049203333	0,064283333	0,086699333	0,11614	0,156522	0,20905467
545	2,2748623853211	1,74E-4	2,3533333E-4	0,001855	0,0020786667	2,6933333E-4	7,2533333E-4	0,0054236667	0,0086133333	0,009799	0,012570667	0,015074333	0,020462	0,028386333	0,037725333	0,050984333	0,066666667	0,08988	0,12025633	0,16198967	0,21639233
546	2,27069597069597	1,7433333E-4	1,9766667E-4	0,001892	0,0021056667	3,4766667E-4	7,79E-4	0,0055816667	0,0088443333	0,010056	0,012894667	0,015689667	0,021237333	0,029403	0,039148667	0,05286	0,069127333	0,093066	0,12439467	0,16750967	0,22381067
547	2,26654478976234	3,3333333E-6	6,6666667E-5	0,001786	0,0020696667	2,6633333E-4	6,9666667E-4	0,0055833333	0,0089046667	0,01017	0,013164667	0,016199667	0,022025333	0,030460667	0,040482	0,054703	0,07168	0,096377	0,128722	0,17314567	0,23124867
548	2,26240875912409	0	2,7333333E-5	0,001728	0,0021223333	3,02E-4	8,09E-4	0,005738	0,0091	0,010506333	0,013723	0,016909	0,022883667	0,031579667	0,042077	0,056736	0,074372667	0,099964333	0,13342467	0,17925767	0,23923433
549	2,25828779599271	2,8E-4	2,6933333E-4	0,0019423333	0,0024003333	5,85E-4	0,0011943333	0,006038	0,0095753333	0,011054	0,014408333	0,017811333	0,024025333	0,032982333	0,043804667	0,058953667	0,077213333	0,10370433	0,138377	0,185615	0,24777933
550	2,25418181818182	3,0333333E-4	2,2266667E-4	0,0018763333	0,0024653333	6,3433333E-4	0,0013233333	0,0061533333	0,009787	0,011446	0,014922	0,018539667	0,024976333	0,034335667	0,045508	0,061123333	0,080119	0,10739933	0,14330733	0,192	0,25642433
551	2,25009074410163	2,5033333E-4	1,43E-4	0,0018613333	0,0025123333	6,9833333E-4	0,001422	0,00628	0,009989	0,011788	0,015362	0,019191667	0,025990333	0,035666	0,04728	0,063385	0,08312	0,11130667	0,148488	0,198693	0,26522367
552	2,24601449275362	1,8533333E-4	1,4866667E-4	0,0018266667	0,0026083333	6,7866667E-4	0,0015053333	0,0064733333	0,010207	0,012024667	0,015739333	0,019837	0,026850333	0,036950667	0,048839667	0,065615667	0,086008667	0,11522267	0,15370367	0,20556367	0,27423833
553	2,24195298372514	1,4866667E-4	0	0,0017396667	0,002613	6,5666667E-4	0,001561	0,006562	0,010428	0,012323333	0,016239	0,020571667	0,027937667	0,038214333	0,050563333	0,067988667	0,089107	0,11930067	0,15902567	0,21246533	0,28360067
554	2,23790613718412	4,0333333E-4	1,7166667E-4	0,0018363333	0,0027963333	9,4033333E-4	0,001875	0,0068893333	0,010913	0,012962	0,017051	0,021698333	0,029243	0,039895	0,052648	0,070621	0,092545667	0,12375633	0,16463433	0,219758	0,29327167
555	2,23387387387387	3,79E-4	2,4633333E-4	0,0018923333	0,0029633333	0,001096	0,002127	0,007118	0,011241333	0,013392	0,017603667	0,022546667	0,030356667	0,041383667	0,054621	0,073062	0,095784333	0,128105	0,17026567	0,227086	0,30290367
556	2,22985611510791	4,1166667E-4	2,6166667E-4	0,0019786667	0,0030306667	0,0011813333	0,0022626667	0,007388	0,011497	0,013809667	0,018195	0,023302333	0,031431667	0,042850667	0,056460667	0,0756	0,099115667	0,13245833	0,175924	0,23444867	0,31259533
557	2,22585278276481	4,76E-4	2,17E-4	0,0020203333	0,0030973333	0,001328	0,0024623333	0,0075923333	0,011777	0,014199333	0,0188	0,024215333	0,032525	0,044313333	0,058379	0,078201667	0,10250667	0,13680667	0,18181133	0,241851	0,32252733
558	2,22186379928315	4,3766667E-4	1,9433333E-4	0,0019216667	0,0031483333	0,001414	0,002589	0,0076966667	0,012031	0,014609333	0,019331	0,025012333	0,033687333	0,045782	0,060360333	0,080772333	0,10596133	0,14117333	0,18760767	0,24934033	0,332387
559	2,21788908765653	4,95E-4	2,2233333E-4	0,0019993333	0,003377	0,0015633333	0,0028106667	0,0080436667	0,012453333	0,015171667	0,019977667	0,025950333	0,034918	0,047337	0,062439667	0,083459667	0,10947933	0,145679	0,19345233	0,256905	0,34226433
560	2,21392857142857	4,5466667E-4	1,39E-4	0,0018856667	0,0034206667	0,0015343333	0,002892	0,0081776667	0,012665333	0,015521333	0,020571667	0,026838	0,036013667	0,048812	0,064408667	0,086044	0,112715	0,150159	0,19928267	0,264469	0,352304
561	2,20998217468806	6,0633333E-4	2,3233333E-4	0,001926	0,003626	0,001765	0,003185	0,0085126667	0,013117	0,016069333	0,021370667	0,027963667	0,037256667	0,050457333	0,066530667	0,088764333	0,11621433	0,154666	0,20514667	0,27202833	0,36232867
562	2,20604982206406	5,36E-4	3,32E-4	0,0019813333	0,003712	0,0019216667	0,0033263333	0,0087876667	0,013569	0,016528	0,022068667	0,028842667	0,038580333	0,052258	0,068741667	0,091634	0,12002333	0,15956067	0,21134167	0,28010333	0,37285133
563	2,20213143872114	5,9233333E-4	3,0266667E-4	0,0020963333	0,003771	0,001976	0,003485	0,008949	0,013873	0,017029333	0,022752	0,029735667	0,039908667	0,054027333	0,070873333	0,094503	0,12376167	0,164397	0,217666	0,288326	0,38348867
564	2,19822695035461	7,83E-4	3,9966667E-4	0,0022553333	0,004045	0,0023126667	0,003925	0,0093516667	0,014445	0,017693667	0,023501	0,030878	0,041301333	0,055833333	0,073327667	0,097483667	0,127556	0,169225	0,224092	0,296515	0,394236
565	2,19433628318584	7,46E-4	3,8933333E-4	0,0022383333	0,004082	0,0022576667	0,0040053333	0,0096003333	0,014694333	0,018144667	0,024226667	0,031807667	0,042589333	0,057528333	0,075515333	0,100433	0,131372	0,17411067	0,230429	0,30461167	0,40510267
566	2,1904593639576	5,8533333E-4	2,2366667E-4	0,002069	0,0040263333	0,0022863333	0,0040896667	0,0097113333	0,014932333	0,018564667	0,024898	0,032726333	0,043833667	0,059153667	0,077576667	0,10319633	0,13518667	0,17901333	0,23666067	0,312767	0,415894
567	2,18659611992945	6,75E-4	2,0533333E-4	0,0021213333	0,004228	0,0024843333	0,0044193333	0,00998	0,015286667	0,019101	0,025582333	0,033804667	0,045246	0,061049	0,079941333	0,10618067	0,13907433	0,18422667	0,24346533	0,32146967	0,42713033
568	2,18274647887324	7,7266667E-4	2,81E-4	0,0021793333	0,0043373333	0,0026883333	0,00476	0,010398667	0,015863667	0,019870333	0,026564	0,035010333	0,046821333	0,063123	0,082448667	0,109542	0,14332433	0,18965833	0,250574	0,330568	0,439039
569	2,17891036906854	9,53E-4	5,4933333E-4	0,002381	0,00471	0,0029906667	0,0050283333	0,010743667	0,016330333	0,020525	0,027380667	0,036291	0,048395667	0,065041667	0,085045667	0,11285833	0,14777667	0,195199	0,25775567	0,33979433	0,451289
570	2,17508771929825	0,0011413333	5,6166667E-4	0,0025073333	0,0049443333	0,0033093333	0,005478	0,011269333	0,016907333	0,02132	0,028335667	0,037640667	0,050122333	0,067176667	0,087861333	0,116363	0,152309	0,20115033	0,26518167	0,34952633	0,464014
571	2,17127845884413	0,0011703333	6,2933333E-4	0,0025243333	0,0051336667	0,0035106667	0,0056976667	0,01163	0,017325667	0,021977333	0,029221	0,038936	0,051681333	0,069282667	0,090588667	0,11993767	0,15672533	0,20711733	0,27305867	0,359533	0,47716733
572	2,16748251748252	9,1266667E-4	4,8766667E-4	0,0023523333	0,004895	0,0033523333	0,0057136667	0,01161	0,01758	0,022291	0,029893	0,039690333	0,052982333	0,071236667	0,093010667	0,123267	0,16125133	0,21303367	0,280911	0,369761	0,49089233
573	2,16369982547993	8,6233333E-4	4,9033333E-4	0,0023443333	0,0050636667	0,0035163333	0,0059443333	0,011928667	0,018032667	0,022957333	0,030783667	0,041057667	0,054671333	0,073367667	0,096027667	0,12726	0,16639267	0,219635	0,289427	0,380854	0,50566533
574	2,15993031358885	0,0011486667	6,0233333E-4	0,0025726667	0,005359	0,00388	0,00638	0,012609	0,019022667	0,024043333	0,032154667	0,042698667	0,056721333	0,075986667	0,099363667	0,13153333	0,17194533	0,226812	0,29868	0,39295633	0,52126833
575	2,15617391304348	0,0011473333	5,4866667E-4	0,002529	0,0054893333	0,004001	0,0066086667	0,012846667	0,019379667	0,024677333	0,033048667	0,043963667	0,058475667	0,078388667	0,10247933	0,13558733	0,17731067	0,23386667	0,30801867	0,40502867	0,53722467
576	2,15243055555556	0,001284	6,8333333E-4	0,002588	0,005668	0,0042273333	0,007001	0,013295	0,019976667	0,025476667	0,034185333	0,045423333	0,060475333	0,081108333	0,10589667	0,14001633	0,18308433	0,241371	0,31777533	0,41764733	0,55417233
577	2,14870017331023	0,0010843333	5,4266667E-4	0,0024503333	0,005609	0,004237	0,0071946667	0,013641667	0,020401333	0,026132333	0,035200667	0,046905333	0,062540333	0,083704667	0,10919	0,14458267	0,18906733	0,24934767	0,328019	0,43099667	0,57190833
578	2,14498269896194	0,0014016667	6,87E-4	0,0027283333	0,0059483333	0,0045556667	0,0075986667	0,014036	0,021055	0,027077	0,036440333	0,048618667	0,064729667	0,086508	0,11301	0,149473	0,19545267	0,25766	0,33903033	0,445373	0,59069
579	2,1412780656304	0,0014573333	7,5133333E-4	0,0027546667	0,0061333333	0,0049803333	0,0080653333	0,014782333	0,021699	0,027947	0,037691	0,050309333	0,067050333	0,089638333	0,11705333	0,15468633	0,20214233	0,266391	0,35052733	0,46030933	0,610439
580	2,13758620689655	0,001328	7,5E-4	0,0027606667	0,006213	0,0050473333	0,0084256667	0,015153667	0,022432333	0,028912667	0,039060667	0,052116333	0,069353333	0,092755	0,121174	0,159924	0,20913033	0,275726	0,36262767	0,47600333	0,6314
581	2,13390705679862	0,001629	0,0010376667	0,0030696667	0,0065303333	0,0055156667	0,0089783333	0,015718	0,023283333	0,030104333	0,040594	0,054143333	0,072051333	0,096244	0,12546133	0,165837	0,21673667	0,28556267	0,37546867	0,49269767	0,653546
582	2,13024054982818	0,0017363333	0,0010723333	0,0030903333	0,0068716667	0,005906	0,0094346667	0,016304333	0,024131667	0,031166	0,042088667	0,056197667	0,074745	0,099706667	0,13004567	0,17175133	0,224746	0,29575133	0,388958	0,51052233	0,67676633
583	2,12658662092624	0,0014393333	8,89E-4	0,002908	0,006741	0,005978	0,009509	0,016686	0,024702667	0,032163667	0,043501667	0,057966333	0,077240333	0,103251	0,13469733	0,177839	0,232875	0,30640633	0,403008	0,52902767	0,70141833
584	2,12294520547945	0,0016186667	0,0011076667	0,0031783333	0,0070376667	0,006176	0,010127333	0,017364	0,0256	0,033385667	0,045049667	0,060173	0,080128333	0,106984	0,139653	0,184511	0,24136133	0,31778967	0,41788067	0,54813467	0,72697333
585	2,11931623931624	0,0017396667	0,001077	0,0032073333	0,0072336667	0,0066116667	0,010536667	0,017963333	0,026377	0,034592	0,046666333	0,062480333	0,083127667	0,110963	0,144986	0,19128167	0,250307	0,32962	0,43330667	0,56838733	0,75359467
586	2,11569965870307	0,00171	0,0010426667	0,003186	0,0074356667	0,006751	0,011116333	0,018587667	0,027432333	0,035904667	0,048418333	0,064961333	0,086323667	0,115044	0,15032467	0,19844867	0,259784	0,34184267	0,449357	0,589633	0,78149933
587	2,11209540034072	0,002048	0,0015363333	0,0037543333	0,0079783333	0,00737	0,011808667	0,019596333	0,028617	0,037509	0,050633333	0,067534667	0,089753667	0,11967433	0,15620433	0,205953	0,26979667	0,35488233	0,46637267	0,61189067	0,81083467
588	2,10850340136054	0,00208	0,0014903333	0,003661	0,0082483333	0,0077416667	0,012247333	0,020264	0,029495	0,038694	0,052253333	0,069928667	0,093018	0,12404167	0,161887	0,213614	0,279964	0,368196	0,48373	0,63428333	0,840802
589	2,10492359932088	0,0019696667	0,001244	0,0037163333	0,0081966667	0,0079806667	0,012548333	0,020738333	0,030301333	0,040037667	0,054013667	0,072394667	0,096314667	0,12858333	0,16775867	0,22133933	0,29014433	0,38180833	0,501488	0,65762267	0,87148
590	2,10135593220339	0,0019373333	0,00138	0,003676	0,0082446667	0,0081046667	0,013071	0,021424667	0,031172	0,041293	0,055851	0,074959667	0,099706	0,13310567	0,17379967	0,229231	0,30064667	0,395703	0,52001067	0,68198067	0,903568
591	2,09780033840948	0,0022906667	0,0017306667	0,0041446667	0,0090373333	0,0088443333	0,013835333	0,022387	0,032543333	0,043105667	0,058299667	0,078048333	0,10369267	0,13825433	0,18042067	0,23800333	0,31202267	0,410564	0,53959267	0,707589	0,937386
592	2,09425675675676	0,0024426667	0,0018086667	0,0041443333	0,0092433333	0,0092876667	0,014669667	0,023344667	0,033933	0,044766333	0,060542333	0,081087667	0,10755133	0,14348167	0,18722467	0,24697533	0,323953	0,42593467	0,559869	0,73386967	0,97213767
593	2,09072512647555	0,0024073333	0,0015843333	0,004182	0,0093383333	0,0095506667	0,014941667	0,024002	0,034833	0,04612	0,06253	0,083746667	0,11139433	0,14835867	0,19393033	0,25579567	0,33575167	0,44131667	0,58031433	0,76083067	1,007567
594	2,08720538720539	0,002546	0,0018976667	0,0045026667	0,0097086667	0,010086	0,015671	0,024853	0,036001	0,047781667	0,064671	0,086810333	0,115346	0,15385767	0,20093067	0,26510967	0,34777	0,45720667	0,60128233	0,788452	1,043799
595	2,0836974789916	0,0023463333	0,0016983333	0,0043736667	0,0097566667	0,010215333	0,016062333	0,025651667	0,037059	0,049409	0,066951333	0,089674333	0,119366	0,15900533	0,207902	0,274184	0,35994533	0,47349467	0,622685	0,816334	1,0808723
596	2,08020134228188	0,0026323333	0,002216	0,0048353333	0,010241667	0,010815667	0,016938	0,026564667	0,038510333	0,051144333	0,069250667	0,092755667	0,123432	0,164659	0,21510233	0,28382167	0,372414	0,49008133	0,64442633	0,844652	1,1186453
597	2,07671691792295	0,003073	0,002376	0,005199	0,010952	0,011518333	0,017804333	0,027848333	0,039934	0,052992667	0,071759667	0,096239667	0,127895	0,170378	0,22250733	0,29364867	0,385246	0,50677867	0,666429	0,87361933	1,1560893
598	2,07324414715719	0,0027236667	0,002279	0,005004	0,01084	0,011818667	0,018365	0,028471667	0,040948	0,05449	0,07399	0,099162	0,13177967	0,17573133	0,229685	0,302922	0,398021	0,52333067	0,688149	0,90229833	1,193616
599	2,06978297161937	0,0028296667	0,0021463333	0,0050883333	0,011093	0,012124333	0,018812	0,029089667	0,042037333	0,056130333	0,076195	0,102175	0,135878	0,18110733	0,236771	0,31256133	0,41033933	0,53980867	0,70983333	0,93034867	1,230919
600	2,06633333333333	0,002842	0,002336	0,005204	0,011403333	0,012551	0,019355	0,029901	0,043126333	0,057749333	0,078330667	0,105238	0,13981267	0,18643767	0,24397867	0,321779	0,42279367	0,55627433	0,73122367	0,95820667	1,26762
601	2,06289517470882	0,003047	0,0024386667	0,005321	0,011629667	0,013075	0,020149	0,031058667	0,044595	0,059701	0,080830667	0,10843767	0,14434167	0,19225367	0,25134933	0,33130333	0,43526367	0,57264567	0,752565	0,985921	1,3036217
602	2,05946843853821	0,003197	0,002691	0,0056886667	0,012085	0,013561667	0,020906	0,032073333	0,045853333	0,061518333	0,08322	0,11162567	0,148442	0,19764333	0,25848633	0,34072967	0,447605	0,588481	0,77362567	1,013132	1,3387477
603	2,05605306799337	0,0032936667	0,0027403333	0,0058743333	0,012315667	0,013836667	0,021318667	0,032707667	0,047045	0,063047	0,085225333	0,114618	0,152302	0,20275233	0,265021	0,34969633	0,45920433	0,60373133	0,79312767	1,0383543	1,3720343
604	2,05264900662252	0,00323	0,002538	0,0057626667	0,012345333	0,014201333	0,021959	0,033494333	0,048186667	0,064499667	0,087442333	0,117263	0,15599	0,207962	0,27169	0,35821867	0,47028933	0,618274	0,81162333	1,0621897	1,4025937
605	2,04925619834711	0,0034113333	0,0028603333	0,006148	0,012791	0,014723333	0,022663333	0,034349333	0,049318	0,066192	0,089566	0,12028767	0,159861	0,21268133	0,27802467	0,366428	0,48099167	0,63183633	0,829495	1,0847057	1,4310373
606	2,04587458745875	0,003426	0,002975	0,006183	0,013225	0,014957333	0,023167	0,035059	0,050280333	0,067388	0,091556	0,12272367	0,163076	0,21717633	0,28358967	0,373837	0,49043667	0,64388333	0,84495267	1,1042237	1,4557163
607	2,04250411861615	0,0037796667	0,0033123333	0,006683	0,013615	0,015802333	0,024128	0,036216333	0,051577	0,069256667	0,093592333	0,12561633	0,16673567	0,221769	0,28953867	0,38099933	0,49951833	0,65575267	0,85934367	1,1218667	1,4777503
608	2,03914473684211	0,003542	0,002985	0,006275	0,013466667	0,015761667	0,024202333	0,036552667	0,052139333	0,069971667	0,095123667	0,12763533	0,169237	0,22533567	0,29388567	0,38707533	0,50724267	0,665285	0,87151367	1,1370917	1,496317
609	2,03579638752053	0,0036833333	0,003445	0,0068013333	0,013869667	0,016217333	0,024718333	0,037183667	0,053139	0,071373667	0,096683	0,12959633	0,17198667	0,228734	0,29834467	0,39235333	0,51421367	0,67372533	0,88223067	1,149908	1,5108667
610	2,03245901639344	0,003805	0,0032696667	0,006677	0,014250667	0,016428667	0,025261	0,037852667	0,053983333	0,072501667	0,098409667	0,13166033	0,17460967	0,23182567	0,30236767	0,39737667	0,520166	0,68122533	0,890427	1,16	1,521712
611	2,0291325695581	0,0036046667	0,003428	0,006662	0,01418	0,016625667	0,025562667	0,038161333	0,054448667	0,073324667	0,099194	0,133049	0,17654933	0,23438633	0,305385	0,40143267	0,52500367	0,68694233	0,89719933	1,1671377	1,5294547
612	2,02581699346405	0,0040216667	0,0035046667	0,006925	0,014571333	0,017061	0,026153333	0,039056667	0,055392333	0,074279	0,10082067	0,134845	0,178641	0,236986	0,30875267	0,40508267	0,52957467	0,691728	0,90273267	1,1727913	1,5346963
613	2,02251223491028	0,0038426667	0,0034406667	0,00677	0,014518333	0,017196	0,026138333	0,039132667	0,055705667	0,074899667	0,101484	0,135806	0,180023	0,23894667	0,31072533	0,407742	0,532397	0,695087	0,90590467	1,1753883	1,5352243
614	2,01921824104235	0,0040643333	0,0035183333	0,0069	0,014720333	0,017317	0,026547	0,039662	0,056488	0,075685333	0,10255633	0,13724067	0,18166933	0,240589	0,31298467	0,409979	0,534768	0,69765067	0,907618	1,1760563	1,5329583
615	2,01593495934959	0,003937	0,003517	0,006941	0,014608333	0,017362333	0,026697667	0,039598	0,056553667	0,076024333	0,10287133	0,137716	0,182461	0,241837	0,31424067	0,41143333	0,53613567	0,698592	0,90779267	1,174514	1,5288547
616	2,01266233766234	0,003937	0,0034006667	0,0068573333	0,014687667	0,017480333	0,026921667	0,040095667	0,056920333	0,076397	0,103792	0,13872267	0,183498	0,24293067	0,315589	0,41259133	0,53742	0,69883233	0,90730767	1,171827	1,522313
617	2,00940032414911	0,0041513333	0,003711	0,0072843333	0,015064667	0,017974333	0,027408333	0,040587667	0,057532	0,077360333	0,10458633	0,13977833	0,18463333	0,24423333	0,31700533	0,413786	0,538192	0,699146	0,90580567	1,167941	1,5139733
618	2,00614886731392	0,0044523333	0,0039066667	0,0075666667	0,015414	0,018153667	0,027649	0,040872	0,057957	0,077869667	0,105236	0,14043433	0,18551867	0,24498067	0,31766833	0,414566	0,53841167	0,69860067	0,90345233	1,1629213	1,5040583
619	2,00290791599354	0,004267	0,0037496667	0,0072613333	0,015274667	0,018188667	0,027725333	0,040993333	0,058302333	0,078232667	0,105699	0,14114967	0,186149	0,24597433	0,318527	0,41493433	0,53824333	0,69716767	0,90054	1,1572927	1,494228
620	1,99967741935484	0,004023	0,003711	0,0071496667	0,015284333	0,018093333	0,027775667	0,041125333	0,058292	0,078419	0,10599667	0,14139233	0,186764	0,24636233	0,31881467	0,415214	0,53795033	0,69582533	0,897565	1,151085	1,4836357
621	1,99645732689211	0,0044643333	0,0037806667	0,0074123333	0,015468333	0,018301	0,028039333	0,041366	0,058764667	0,078809333	0,10658067	0,142102	0,18744833	0,24723533	0,31945267	0,41562233	0,53794467	0,694938	0,89448867	1,14503	1,471908
622	1,99324758842444	0,0041476667	0,0037796667	0,007386	0,015561333	0,018465333	0,028342333	0,041829	0,059143667	0,079529667	0,10723567	0,14311	0,18843033	0,24825633	0,32055967	0,416512	0,538162	0,69420167	0,891858	1,1396463	1,4608673
623	1,9900481540931	0,004329	0,004025	0,007446	0,015797	0,019009333	0,028627667	0,042074	0,0598	0,080174667	0,10803333	0,14395967	0,18955433	0,24938833	0,32181233	0,417553	0,53870033	0,69360167	0,89008467	1,134798	1,4514353
624	1,98685897435897	0,0047463333	0,0042993333	0,007698	0,016137	0,019207667	0,028979	0,042684667	0,060155	0,080790333	0,10901133	0,14502133	0,19084633	0,250778	0,32327433	0,41878933	0,539785	0,69386567	0,88871833	1,130961	1,443317
625	1,98368	0,0045683333	0,0040733333	0,0076743333	0,015744	0,019237	0,029302667	0,042952667	0,060693	0,081467667	0,10973167	0,14595967	0,192056	0,25219533	0,32477667	0,420491	0,541199	0,694913	0,88819733	1,1278317	1,4361513
626	1,98051118210863	0,004474	0,00414	0,0078316667	0,016222333	0,019587667	0,029568667	0,043299333	0,061466333	0,082257333	0,110833	0,14722267	0,19363533	0,254122	0,326923	0,42258933	0,543362	0,69657567	0,888901	1,126793	1,430392
627	1,97735247208931	0,0047723333	0,004394	0,0080483333	0,016285333	0,019743	0,029818667	0,043744333	0,061824	0,082890333	0,11177767	0,14866533	0,195114	0,255994	0,32919967	0,42537	0,54599267	0,69895733	0,89076467	1,1268747	1,4279073
628	1,97420382165605	0,004834	0,004394	0,008318	0,016681333	0,020307	0,030573667	0,044430333	0,062744333	0,084197667	0,11325267	0,15047733	0,197425	0,25861533	0,33236633	0,42856433	0,549828	0,70304033	0,89409933	1,1289883	1,4274533
629	1,97106518282989	0,0047996667	0,0045616667	0,0082946667	0,016754	0,020297	0,031	0,045048	0,063570333	0,085175	0,114586	0,15218267	0,19957733	0,261382	0,335668	0,432554	0,554304	0,70764367	0,898456	1,1324173	1,4289483
630	1,96793650793651	0,0049616667	0,0043023333	0,0080223333	0,017094	0,020563667	0,031270667	0,045416667	0,064174333	0,086476667	0,11592267	0,15410967	0,20220633	0,26464067	0,33934467	0,43710033	0,559576	0,713163	0,90488967	1,1380477	1,4326217
631	1,9648177496038	0,0049543333	0,0043813333	0,008195	0,016945667	0,020947	0,031781	0,046305667	0,065305	0,087566	0,11808433	0,15658	0,20524533	0,26826567	0,34402367	0,44254933	0,566075	0,720676	0,91260667	1,146322	1,4401267
632	1,96170886075949	0,005033	0,0046523333	0,0080746667	0,017268	0,021463333	0,032440333	0,047115667	0,066312	0,088873333	0,11985667	0,15893867	0,20849467	0,272259	0,34919133	0,448621	0,57337367	0,72921233	0,92186067	1,1559133	1,449817
633	1,95860979462875	0,0054936667	0,0050863333	0,0088256667	0,018214333	0,022247333	0,033389333	0,048258	0,067909	0,090830667	0,122297	0,16223833	0,21235633	0,277393	0,35501233	0,455871	0,58187767	0,73914967	0,93325167	1,1682617	1,4608063
634	1,95552050473186	0,0053433333	0,0048916667	0,0091906667	0,018617667	0,022717	0,034085667	0,049373	0,069333667	0,092962	0,12479167	0,165383	0,21634767	0,28240233	0,36128	0,463329	0,59109733	0,74976433	0,94581867	1,1824527	1,4751007
635	1,95244094488189	0,005616	0,0050813333	0,0092243333	0,018964	0,023249333	0,034952	0,050303333	0,070745333	0,094969	0,127366	0,16853367	0,220825	0,28796467	0,36802567	0,471673	0,601398	0,76223567	0,95990167	1,1984897	1,4931657
636	1,94937106918239	0,0054103333	0,0052323333	0,0090403333	0,018882667	0,023638667	0,035779	0,051384667	0,072250333	0,096759667	0,129994	0,172057	0,22509333	0,2937	0,375384	0,48076567	0,612199	0,77532133	0,975607	1,2161457	1,5132773
637	1,94631083202512	0,0054843333	0,0049176667	0,009555	0,019268667	0,024092333	0,036494	0,0519	0,073557333	0,099083	0,133088	0,17592433	0,23014	0,30011767	0,38326067	0,49067533	0,62438933	0,790048	0,99298667	1,2363943	1,535585
638	1,94326018808777	0,0057063333	0,005332	0,0098883333	0,01975	0,024609333	0,037430667	0,053715333	0,075604	0,101303	0,136095	0,18002467	0,23528133	0,306657	0,39144667	0,50141733	0,63757933	0,80609667	1,0120677	1,25874	1,5606527
639	1,94021909233177	0,0060463333	0,005858	0,010301667	0,020337	0,025599667	0,038506	0,055181667	0,077373	0,103929	0,13969067	0,18444533	0,24113967	0,31392033	0,40043433	0,51243467	0,651356	0,82311633	1,032183	1,2826953	1,587953
640	1,9371875	0,005962	0,0059376667	0,010435667	0,020531667	0,026335333	0,039506	0,056686333	0,079133333	0,10666267	0,143078	0,189182	0,247015	0,32168567	0,40998	0,52446833	0,66597333	0,841053	1,0539603	1,3079227	1,6174757
641	1,93416536661466	0,0060933333	0,0058893333	0,010768333	0,021102	0,026868667	0,040352333	0,057867333	0,081303667	0,109209	0,146258	0,19372033	0,25286533	0,32897233	0,41991633	0,536714	0,681425	0,85952333	1,076517	1,334732	1,648833
642	1,93115264797508	0,006075	0,0060846667	0,010826333	0,021423333	0,027615333	0,041462	0,059574667	0,083254667	0,111789	0,150044	0,198695	0,25901867	0,33755733	0,43037067	0,54964567	0,69767733	0,879773	1,1008163	1,3642127	1,682856
643	1,92814930015552	0,0062476667	0,006144	0,010922333	0,021995333	0,028305333	0,042556	0,061074333	0,085598333	0,11502833	0,15410633	0,20386933	0,26595667	0,345924	0,44097	0,56367333	0,715	0,90094967	1,126211	1,3947333	1,7197463
644	1,92515527950311	0,0063873333	0,0065806667	0,011517	0,022587	0,029	0,043677667	0,062787667	0,087916	0,11796667	0,15815767	0,209201	0,27285967	0,35478333	0,45208833	0,577457	0,732021	0,92246067	1,1528237	1,4252473	1,758035
645	1,92217054263566	0,006474	0,006676	0,011885667	0,023062667	0,029899	0,044889333	0,064318667	0,090033333	0,12106233	0,162352	0,21423133	0,27981	0,363776	0,46336067	0,591554	0,750238	0,944214	1,1791697	1,4579903	1,7923377
646	1,91919504643963	0,0069036667	0,007245	0,012466	0,023847	0,031073333	0,046439667	0,066326	0,092538	0,12443667	0,166793	0,22015433	0,28691667	0,372984	0,475257	0,606268	0,76845433	0,966872	1,206536	1,4913363	1,8314007
647	1,91622874806801	0,0068133333	0,0071533333	0,012616667	0,024209667	0,031679333	0,047421667	0,067704333	0,094748	0,12721567	0,17056333	0,22533233	0,29394133	0,38187567	0,48653967	0,62047167	0,786385	0,988969	1,2335127	1,5243557	1,8701407
648	1,91327160493827	0,0068563333	0,007146	0,012697333	0,024623	0,032188667	0,048358333	0,069336	0,096818667	0,13016167	0,17461467	0,23048367	0,30066033	0,390886	0,49787633	0,63496	0,80433533	1,0113167	1,2613617	1,5570147	1,9094467
649	1,91032357473035	0,0070403333	0,0073316667	0,012968667	0,025182333	0,033141333	0,049544	0,070989667	0,099287333	0,13338533	0,17899867	0,23612267	0,307881	0,400072	0,50930667	0,64936533	0,82254	1,0334743	1,288862	1,5901707	1,9488857
650	1,90738461538462	0,0072433333	0,0077993333	0,013486	0,025865333	0,034081	0,050837667	0,072667667	0,10135833	0,136238	0,18288833	0,24123667	0,31473733	0,40884633	0,5207	0,66361967	0,84033833	1,055636	1,3161503	1,623843	1,9873147
651	1,90445468509985	0,007438	0,0082326667	0,013939	0,026356333	0,034911667	0,052220333	0,074368667	0,10385467	0,13942867	0,186971	0,24662967	0,32149033	0,41764733	0,531553	0,677352	0,85818133	1,077538	1,3427097	1,6552753	2,0249453
652	1,90153374233129	0,0070433333	0,0077076667	0,013802	0,026602333	0,035261333	0,052922667	0,075477333	0,10537533	0,14195433	0,19048367	0,251163	0,327835	0,42581467	0,54206433	0,69070767	0,87483667	1,0986307	1,368712	1,6863543	2,06259
653	1,89862174578867	0,007647	0,0081306667	0,014226333	0,027207667	0,036162667	0,054094	0,077104	0,10777833	0,14504933	0,19436433	0,25631233	0,33430133	0,434228	0,552687	0,70457333	0,89150667	1,1194137	1,3936117	1,716861	2,097927
654	1,89571865443425	0,007287	0,0080543333	0,014213333	0,027344	0,036602333	0,054865333	0,078394	0,109436	0,147435	0,19780633	0,26092233	0,34039067	0,44208967	0,56269067	0,71693267	0,907423	1,1394327	1,417943	1,746999	2,1306533
655	1,89282442748092	0,007539	0,0083206667	0,014465	0,027782	0,037324667	0,05585	0,079821333	0,11143867	0,14998433	0,201364	0,26551733	0,34625567	0,44958533	0,57235467	0,72951333	0,92326067	1,1589777	1,4422343	1,7746883	2,1651403
656	1,88993902439024	0,0079016667	0,0087696667	0,015091	0,028427667	0,038118333	0,056944	0,081299667	0,11345067	0,15275167	0,204768	0,270203	0,35225633	0,45716933	0,58197767	0,741526	0,938356	1,1774597	1,4651423	1,803117	2,1997727
657	1,88706240487062	0,0080953333	0,0089013333	0,01529	0,028988333	0,038835333	0,058023667	0,082573	0,11526833	0,15517133	0,20809333	0,274231	0,35773733	0,46440967	0,59104867	0,7531	0,95269967	1,1950937	1,486588	1,8304267	2,230723
658	1,88419452887538	0,007941	0,008772	0,015484	0,029122667	0,039381333	0,058745333	0,083772667	0,11675067	0,15731533	0,21086867	0,27823467	0,36277133	0,47079433	0,59912867	0,76339333	0,96619133	1,2120427	1,506929	1,8562213	2,2575283
659	1,88133535660091	0,0080573333	0,009026	0,015725	0,029433333	0,039794	0,059417333	0,084758	0,118212	0,159207	0,21363067	0,28153933	0,367473	0,476909	0,606883	0,77299333	0,97840233	1,2276183	1,5269973	1,8782117	2,2832647
660	1,87848484848485	0,0081006667	0,0089866667	0,015828	0,029695	0,040304	0,060239	0,085807667	0,11966567	0,16097733	0,21606833	0,284993	0,37157233	0,48229967	0,613987	0,782191	0,98926367	1,2410167	1,5437093	1,8964607	2,310998
661	1,87564296520424	0,0082496667	0,009251	0,015896667	0,029998333	0,040725667	0,060855333	0,086642	0,12082233	0,16278	0,21832833	0,28783867	0,37534533	0,48725667	0,62020467	0,790086	0,999342	1,253692	1,5588653	1,9165663	2,3336653
662	1,87280966767372	0,0081686667	0,0090456667	0,015866	0,030015667	0,040936	0,061037333	0,087174333	0,12159567	0,163898	0,219981	0,29003467	0,378186	0,491096	0,625161	0,79632867	1,00737	1,2639257	1,5710917	1,930748	2,3471647
663	1,86998491704374	0,0083996667	0,009453	0,016228333	0,030416333	0,041376	0,061661	0,087913667	0,12250233	0,16511967	0,221503	0,29199267	0,380839	0,49439967	0,62915	0,801359	1,013691	1,2711277	1,5805063	1,9409013	2,3578857
664	1,8671686746988	0,0085016667	0,0094273333	0,016381	0,030539667	0,041454667	0,061895667	0,088218	0,122967	0,16573067	0,22223233	0,29301033	0,38214733	0,49606167	0,631311	0,80400167	1,0168777	1,2756067	1,584968	1,946438	2,3695257
665	1,86436090225564	0,008259	0,0094023333	0,016068	0,03045	0,041338333	0,061729667	0,087987667	0,12281433	0,16553133	0,22211233	0,29298767	0,38218033	0,496118	0,631306	0,80420067	1,0171993	1,2761477	1,586137	1,946666	2,3685413
666	1,86156156156156	0,0084356667	0,0094476667	0,016254333	0,030349	0,041345	0,061797333	0,088034667	0,12272333	0,16522267	0,221578	0,29234333	0,38126967	0,49489067	0,62975233	0,80202767	1,0144973	1,2723847	1,5816163	1,9422697	2,358637
667	1,85877061469265	0,0082586667	0,0093186667	0,015985333	0,030216	0,041028667	0,061368333	0,087264667	0,12185167	0,16408233	0,22009033	0,29029133	0,378677	0,4914	0,62546933	0,796661	1,0075137	1,2637293	1,57034	1,929027	2,345703
668	1,8559880239521	0,0083686667	0,0091506667	0,015932	0,029913333	0,040621667	0,060773	0,086388	0,120426	0,162273	0,21775833	0,28720067	0,37459767	0,48615267	0,61871733	0,78792167	0,99677233	1,250155	1,553896	1,9089933	2,324213
669	1,85321375186846	0,0083403333	0,0090923333	0,015687667	0,029556667	0,040087333	0,059793333	0,085107333	0,11849	0,15982333	0,21446533	0,282842	0,36893933	0,47894667	0,60939167	0,77623967	0,98226567	1,2312593	1,53162	1,8806327	2,2896473
670	1,85044776119403	0,008379	0,009074	0,015421667	0,029061	0,03923	0,058571	0,083340333	0,11606567	0,15661067	0,21015933	0,277129	0,361407	0,46952367	0,597286	0,760687	0,962634	1,2067537	1,500852	1,8441427	2,2427823
671	1,84769001490313	0,0081143333	0,008805	0,014972667	0,028317667	0,038241	0,057034	0,081130333	0,113143	0,15259733	0,20471333	0,270032	0,35241433	0,45760867	0,58216	0,74134933	0,93838833	1,1764137	1,463356	1,798037	2,1893467
672	1,84494047619048	0,007991	0,0085163333	0,014415667	0,027612333	0,037101667	0,055237333	0,078609333	0,10962833	0,14787433	0,19837333	0,26172167	0,34146167	0,44354633	0,56431	0,71868167	0,909872	1,1405543	1,4193983	1,7440667	2,1256857
673	1,84219910846954	0,008005	0,0083976667	0,014008	0,026818667	0,035837	0,053273333	0,075827333	0,10565567	0,14248167	0,19124033	0,252381	0,32918133	0,42773767	0,54402733	0,69273767	0,87716833	1,0999227	1,368478	1,6826453	2,0504267
674	1,83946587537092	0,0079723333	0,0080936667	0,013464	0,025925333	0,034272333	0,051263667	0,072731	0,101531	0,13659067	0,183391	0,24201867	0,31555867	0,41001667	0,52170367	0,664206	0,84105667	1,0548157	1,312133	1,6148003	1,9692183
675	1,83674074074074	0,0078333333	0,00779	0,013045333	0,025076333	0,032918333	0,049047667	0,069545333	0,096906667	0,13026567	0,17502167	0,23078367	0,300849	0,391055	0,49741933	0,63332933	0,80172433	1,0056337	1,251549	1,5411077	1,881254
676	1,83402366863905	0,0075983333	0,00748	0,012422667	0,023978333	0,031177	0,046554333	0,065907333	0,091875	0,12350733	0,16585767	0,21865	0,285311	0,37067633	0,47137333	0,60046633	0,76013767	0,95366267	1,1873247	1,462204	1,7876857
677	1,83131462333826	0,0073863333	0,0070496667	0,011619667	0,022656667	0,029262667	0,043741667	0,061980333	0,086431333	0,11617433	0,15605433	0,205898	0,26850167	0,34920267	0,44406633	0,565922	0,71657967	0,89944267	1,120064	1,3797947	1,688093
678	1,82861356932153	0,007195	0,006658	0,010897333	0,021424	0,027388667	0,040951667	0,057983667	0,080938333	0,108944	0,14616733	0,19281633	0,25158833	0,32712533	0,41627	0,53052833	0,672109	0,844031	1,0510857	1,295784	1,5854523
679	1,8259204712813	0,0071053333	0,0063686667	0,010258	0,020373667	0,025732333	0,038354333	0,054075333	0,075534667	0,10158	0,13633167	0,180022	0,23496267	0,30538933	0,388578	0,49528567	0,627493	0,78835867	0,98284	1,212267	1,4842603
680	1,82323529411765	0,006814	0,0059486667	0,009467	0,019197	0,023860333	0,035597333	0,050199333	0,069999333	0,094214333	0,126494	0,16697767	0,21812233	0,283474	0,36075233	0,459775	0,582732	0,73227333	0,914171	1,1280503	1,3830013
681	1,82055800293686	0,0066723333	0,0055506667	0,008805	0,018060333	0,022087	0,032935333	0,046393333	0,064745333	0,086954	0,11682467	0,15416833	0,20146433	0,26177367	0,333213	0,42479767	0,53853267	0,677171	0,84574133	1,0442243	1,281844
682	1,81788856304985	0,0065013333	0,0052713333	0,008243	0,017026333	0,020349667	0,030410667	0,042606333	0,059518	0,079949333	0,107374	0,14171833	0,18516633	0,24054633	0,306329	0,390633	0,49550133	0,623437	0,77887367	0,96288833	1,183536
683	1,81522693997072	0,0064133333	0,0049173333	0,0075063333	0,015839333	0,018717333	0,027900333	0,039001667	0,054564	0,073177	0,098276667	0,12971	0,16944233	0,22010033	0,28041467	0,35798067	0,45423833	0,57180033	0,715161	0,88485633	1,0888387
684	1,8125730994152	0,006119	0,0045586667	0,0069623333	0,014836667	0,017026333	0,025418667	0,035517667	0,049661	0,066583	0,089451667	0,11815467	0,15443067	0,200794	0,25593533	0,32678567	0,41487667	0,52283733	0,65457567	0,810498	0,99933467
685	1,80992700729927	0,0059143333	0,0041786667	0,0062413333	0,013746	0,015478333	0,023136333	0,03227	0,045020333	0,060453333	0,081234333	0,10727667	0,14036067	0,18255433	0,23276033	0,297445	0,37758267	0,476459	0,59714367	0,74009633	0,91435633
686	1,80728862973761	0,0060096667	0,004255	0,0060053333	0,013153667	0,014315333	0,021262333	0,029382	0,041040667	0,054922333	0,073823	0,097453	0,127472	0,16588367	0,21135167	0,270343	0,343309	0,43329367	0,54393367	0,67514033	0,835189
687	1,80465793304221	0,0059273333	0,0040696667	0,0054946667	0,012319333	0,013081	0,019271	0,026617333	0,037236667	0,049707333	0,066782667	0,088244667	0,115216	0,14992033	0,19124933	0,24474367	0,311137	0,393223	0,494144	0,61445533	0,76151033
688	1,80203488372093	0,005661	0,0038	0,005006	0,011430333	0,011815	0,017483	0,024122333	0,033606667	0,044831667	0,060291	0,079724667	0,10408	0,135575	0,17292933	0,221408	0,28185067	0,356754	0,448943	0,559076	0,69470533
689	1,79941944847605	0,0056723333	0,0034946667	0,0044916667	0,010634	0,010792	0,015947667	0,021763667	0,030401333	0,040395	0,05441	0,071922333	0,094126667	0,122587	0,15628633	0,200108	0,254851	0,323304	0,40766133	0,508394	0,633227
690	1,7968115942029	0,0055306667	0,0032976667	0,0041193333	0,010075333	0,0097613333	0,014361667	0,019552333	0,027303667	0,036153667	0,048841	0,064483667	0,084802333	0,110073	0,139964	0,17983433	0,22931167	0,29116467	0,367864	0,459895	0,57461033
691	1,79421128798842	0,0053606667	0,0030556667	0,0036653333	0,0094026667	0,0086163333	0,012751333	0,017521667	0,024383333	0,032355667	0,043634	0,05775	0,076065333	0,098714333	0,12571433	0,16165433	0,20647467	0,26245467	0,33210467	0,416248	0,52191233
692	1,79161849710983	0,005345	0,0029516667	0,0035173333	0,0089383333	0,0079466667	0,011737	0,015798	0,021959667	0,029005333	0,039176667	0,051937667	0,068588	0,088677	0,113587	0,14536367	0,18578933	0,23666967	0,300196	0,377061	0,47411733
693	1,78903318903319	0,0054573333	0,002888	0,0035046667	0,0086216667	0,0074906667	0,010849333	0,014303667	0,019960667	0,026232	0,035266333	0,046759	0,061604	0,079863667	0,10228433	0,13085	0,16736133	0,21366033	0,271503	0,34168667	0,43126
694	1,7864553314121	0,0054456667	0,002756	0,003273	0,0082386667	0,0068286667	0,0098926667	0,012872333	0,017980333	0,023498	0,031692667	0,042033	0,055464333	0,071824333	0,091918333	0,117657	0,150664	0,19268333	0,24551767	0,30969967	0,392364
695	1,78388489208633	0,005194	0,0025076667	0,002809	0,0076386667	0,0059716667	0,008672	0,011327667	0,015928667	0,020881333	0,028187	0,037384333	0,049745333	0,064227	0,082455	0,10548467	0,13529833	0,17350367	0,22178067	0,28046233	0,356586
696	1,78132183908046	0,005238	0,0023953333	0,002587	0,007308	0,00538	0,0079106667	0,010258	0,014333333	0,018739667	0,025312667	0,033544	0,044394333	0,057656333	0,073995333	0,094888333	0,121813	0,15658833	0,20060567	0,25441867	0,324839
697	1,77876614060258	0,005147	0,0023693333	0,0024166667	0,0069886667	0,0048956667	0,0072003333	0,009301	0,012883333	0,016797	0,022735667	0,030069333	0,040104	0,051853667	0,06658	0,085233333	0,10977367	0,14122133	0,18166833	0,23105833	0,29637433
698	1,77621776504298	0,0049523333	0,0022266667	0,0022146667	0,006652	0,0044446667	0,006441	0,0082306667	0,011393667	0,014944	0,020227333	0,026892	0,036064333	0,046458667	0,05983	0,076655	0,098852667	0,12765233	0,16466933	0,21006833	0,27075733
699	1,77367668097282	0,004924	0,002136	0,002027	0,006424	0,0041443333	0,0059536667	0,007444	0,010257	0,013472	0,018150667	0,024189	0,032307667	0,041760667	0,053701667	0,069125	0,089347	0,116144	0,14950267	0,19152733	0,24787867
700	1,77114285714286	0,0051086667	0,00221	0,0019746667	0,0064563333	0,003891	0,0056356667	0,0068956667	0,009568	0,012301	0,016444667	0,021824	0,029392333	0,037762333	0,048641667	0,062467667	0,080666333	0,10537033	0,13603933	0,17490533	0,22744067
701	1,76861626248217	0,005113	0,0022366667	0,001895	0,006241	0,003722	0,0051406667	0,006227	0,0087153333	0,010982	0,014818333	0,019642	0,026606	0,033994333	0,043999667	0,056358	0,072774333	0,095290333	0,12367533	0,15957333	0,20868167
702	1,76609686609687	0,0049623333	0,0020103333	0,0017033333	0,005882	0,0033346667	0,0047156667	0,0054703333	0,007677	0,0097226667	0,013146667	0,017636	0,023835667	0,030511667	0,039572333	0,050662	0,065833667	0,086436	0,112471	0,145711	0,19145
703	1,76358463726885	0,005064	0,00198	0,0018203333	0,005826	0,0031043333	0,004367	0,0050633333	0,0070136667	0,0088616667	0,011949667	0,015975	0,021623667	0,027617667	0,035714	0,045882667	0,059666333	0,078741333	0,10267567	0,13350133	0,17629267
704	1,76107954545455	0,0050826667	0,0019613333	0,0018246667	0,005737	0,002878	0,004101	0,0047263333	0,0064193333	0,0080433333	0,010941333	0,014442333	0,019585667	0,025013	0,032303333	0,041625	0,053968667	0,071738	0,093844667	0,12250467	0,16290067
705	1,75858156028369	0,004988	0,0019763333	0,0016563333	0,0055883333	0,00271	0,003871	0,004313	0,005802	0,007252	0,009843	0,013039333	0,017729333	0,022639667	0,029235333	0,037666667	0,049033333	0,065454	0,085892333	0,11248067	0,15062367
706	1,75609065155807	0,0049953333	0,0020613333	0,0016103333	0,005591	0,0027983333	0,003651	0,0041126667	0,0054123333	0,0066413333	0,0089386667	0,011793333	0,016164667	0,020593	0,026727	0,034271333	0,044656333	0,059908333	0,078804333	0,10368233	0,13962533
707	1,75360678925035	0,0048683333	0,001998	0,001582	0,0053336667	0,0025176667	0,0031993333	0,00364	0,0048266667	0,005878	0,007991	0,010594	0,014699	0,018585333	0,024252667	0,031031667	0,040471	0,054799333	0,072441667	0,095622	0,12954967
708	1,75112994350282	0,004574	0,0016913333	0,001301	0,0050236667	0,0020106667	0,002797	0,0029596667	0,004174	0,0050963333	0,0069303333	0,0093543333	0,013054	0,016665667	0,021745	0,02804	0,036768333	0,049973333	0,066511333	0,088178333	0,12018533
709	1,74866008462623	0,0046063333	0,0015883333	0,001168	0,0049796667	0,001907	0,0026613333	0,002703	0,0038733333	0,00474	0,0062423333	0,008528	0,011940667	0,015266	0,019923	0,025635667	0,033717	0,046040333	0,061399667	0,081839	0,112229
710	1,74619718309859	0,004938	0,0017936667	0,001374	0,0051403333	0,0020423333	0,0027403333	0,002738	0,003738	0,0045796667	0,0060416667	0,0080446667	0,011358667	0,014136333	0,018556	0,023762333	0,031064	0,042723	0,057000667	0,076319	0,10513533
711	1,74374120956399	0,0049113333	0,0017113333	0,0013326667	0,0051893333	0,002033	0,0026606667	0,002634	0,0035036667	0,0041696667	0,005557	0,0073556667	0,010259	0,012949	0,017029	0,021918	0,028539	0,039316333	0,052853	0,071032667	0,098303667
712	1,74129213483146	0,0049943333	0,0019376667	0,0013863333	0,005258	0,0021336667	0,0026413333	0,0025636667	0,0035116667	0,00386	0,0051533333	0,007023	0,0096893333	0,012130667	0,015776667	0,020211	0,026531333	0,036530667	0,049266333	0,066337667	0,092404333
713	1,73884992987377	0,0050646667	0,0020713333	0,001477	0,005183	0,002079	0,0025876667	0,0024446667	0,0033236667	0,0036096667	0,0049056667	0,0065753333	0,0092223333	0,011280667	0,014659333	0,018677333	0,024591	0,033971	0,045971667	0,062159	0,086974667
714	1,73641456582633	0,0048423333	0,0017653333	0,00131	0,0050433333	0,001835	0,0022953333	0,0020823333	0,0028823333	0,0032833333	0,0044396667	0,0058246667	0,0081613333	0,010267667	0,013364667	0,017095	0,022532667	0,031261333	0,042784	0,058006667	0,081556
715	1,73398601398601	0,004952	0,0018213333	0,0013756667	0,005118	0,0019266667	0,0023726667	0,0021063333	0,002857	0,003128	0,0042256667	0,0055163333	0,0076416667	0,009667	0,012546	0,015997667	0,021067333	0,029408333	0,040137	0,054508667	0,077123333
716	1,73156424581006	0,004939	0,001808	0,0012936667	0,0050126667	0,0017873333	0,0023136667	0,0020966667	0,0026146667	0,0028393333	0,0038686667	0,00509	0,007274	0,0090063333	0,011612	0,014881	0,019579667	0,027551667	0,037533667	0,051254667	0,072981
717	1,72914923291492	0,004791	0,0017156667	0,0011753333	0,0049213333	0,001653	0,0020663333	0,0018173333	0,0023776667	0,002609	0,0034446667	0,0045853333	0,0067113333	0,0082733333	0,010622667	0,013750333	0,018075667	0,025604	0,035094	0,048249333	0,068870667
718	1,72674094707521	0,0049603333	0,0019006667	0,0013956667	0,0051226667	0,0018923333	0,0022253333	0,001929	0,002628	0,0027276667	0,003544	0,004519	0,006605	0,007882	0,010247333	0,013066667	0,017134	0,024440667	0,033251333	0,045824667	0,065359333
719	1,72433936022253	0,0050213333	0,0020796667	0,001484	0,005172	0,0019633333	0,0022816667	0,0020323333	0,002603	0,002755	0,003412	0,004416	0,0063216667	0,0073873333	0,0098043333	0,012267667	0,016166	0,023130667	0,031405	0,043231	0,062125333
720	1,72194444444444	0,00492	0,001906	0,0013943333	0,0049923333	0,001811	0,0020783333	0,001748	0,002251	0,002334	0,0030126667	0,0040393333	0,0057343333	0,0067663333	0,0090216667	0,011263333	0,014920333	0,021415333	0,029419	0,040644333	0,058852667
721	1,71955617198336	0,0047516667	0,0017536667	0,001253	0,0048353333	0,0016006667	0,0018363333	0,001617	0,002069	0,0020106667	0,0027856667	0,0037053333	0,005402	0,006276	0,0083833333	0,010527667	0,013898667	0,020017333	0,027617	0,038429333	0,055755667
722	1,71717451523546	0,0049126667	0,0019193333	0,0013673333	0,004947	0,0016676667	0,0019873333	0,0016983333	0,0021573333	0,0020656667	0,00285	0,0036583333	0,00518	0,0061426667	0,0080526667	0,010149667	0,013276333	0,019081333	0,026345667	0,036566	0,053072667
723	1,71479944674965	0,0049913333	0,0020186667	0,001395	0,004906	0,0017393333	0,0020823333	0,001606	0,002138	0,002132	0,0028333333	0,0035473333	0,0048613333	0,0060396667	0,0076636667	0,009535	0,012531333	0,018053	0,025133	0,034699	0,050629
724	1,71243093922652	0,0050596667	0,002131	0,0013913333	0,0048973333	0,001749	0,0021533333	0,0016503333	0,002135	0,0022143333	0,0027873333	0,0034853333	0,00487	0,0057733333	0,0074146667	0,009031	0,011842667	0,017177333	0,023830333	0,033029667	0,048365667
725	1,71006896551724	0,0052976667	0,0023406667	0,001721	0,0052946667	0,0020366667	0,002388	0,001943	0,0023563333	0,0023123333	0,0029216667	0,003601	0,005183	0,0057023333	0,0072643333	0,0089573333	0,011523667	0,016748333	0,022819667	0,031659333	0,046204
726	1,70771349862259	0,0050156667	0,002027	0,001427	0,00499	0,001827	0,002025	0,0015956667	0,0020086667	0,0019466667	0,0025026667	0,0032033333	0,0046506667	0,0051743333	0,0066326667	0,0082023333	0,010612667	0,015646333	0,021515333	0,02977	0,043698333
727	1,70536451169188	0,0049376667	0,001894	0,0012256667	0,0048256667	0,0017043333	0,0018976667	0,0014206667	0,0019466667	0,0018896667	0,00229	0,0029606667	0,0043263333	0,0048496667	0,0063343333	0,0077273333	0,010009333	0,014788333	0,02043	0,028181333	0,041632
728	1,70302197802198	0,0050493333	0,00201	0,0013483333	0,0049463333	0,001736	0,0020586667	0,0016526667	0,0020306667	0,0019623333	0,0023856667	0,0029016667	0,0044416667	0,0047903333	0,0062236667	0,0075356667	0,009615	0,014203	0,019424	0,026996333	0,039882667
729	1,70068587105624	0,0048503333	0,0019093333	0,0013263333	0,004939	0,001593	0,001929	0,0015573333	0,0017686667	0,0017023333	0,0022483333	0,0026813333	0,0040773333	0,0045163333	0,005781	0,0070933333	0,0088706667	0,01334	0,018175	0,025634	0,037900333
730	1,69835616438356	0,004977	0,001949	0,0014066667	0,004976	0,0017876667	0,0019206667	0,0014826667	0,0018283333	0,001848	0,0023803333	0,0027576667	0,0041416667	0,004347	0,0056676667	0,0068163333	0,008613	0,012846333	0,017515667	0,024575333	0,036149333
731	1,69603283173735	0,0049333333	0,0019116667	0,0014096667	0,0049236667	0,001737	0,0017876667	0,0014563333	0,001912	0,001765	0,0022643333	0,0026733333	0,0039133333	0,004236	0,005586	0,0065286667	0,0083113333	0,012275333	0,016865667	0,023395	0,034460667
732	1,69371584699454	0,004935	0,0018173333	0,0012403333	0,004833	0,0014996667	0,001761	0,0014103333	0,001822	0,0016796667	0,002088	0,002564	0,0037486667	0,004039	0,005273	0,0062506667	0,0076276667	0,011719	0,016004	0,022189	0,032906
733	1,69140518417462	0,005174	0,0021593333	0,0013413333	0,0050533333	0,0017476667	0,002043	0,0015803333	0,0020036667	0,0018213333	0,0021093333	0,0026623333	0,0039423333	0,004082	0,0053986667	0,006042	0,0075713333	0,011518	0,015409667	0,021459	0,031765
734	1,68910081743869	0,0050736667	0,002127	0,001387	0,0049936667	0,0017826667	0,0019283333	0,001587	0,0019136667	0,0017543333	0,002031	0,0023713333	0,0039343333	0,0038943333	0,0051863333	0,0059296667	0,007292	0,010917333	0,014819333	0,020470667	0,030321667
735	1,68680272108844	0,004858	0,0019506667	0,0013536667	0,004921	0,0017076667	0,0019083333	0,001532	0,0018386667	0,0016783333	0,002121	0,0021863333	0,003658	0,0037913333	0,0046963333	0,0055816667	0,0069003333	0,010339333	0,014099	0,019394	0,028838
736	1,68451086956522	0,0047163333	0,002013	0,0014126667	0,0050206667	0,0016073333	0,0018763333	0,001453	0,0018586667	0,0014926667	0,002055	0,0022776667	0,003683	0,003667	0,0047716667	0,0053446667	0,006547	0,0099756667	0,013288667	0,018542333	0,027538
737	1,68222523744912	0,004746	0,001914	0,0013173333	0,0048686667	0,001626	0,001708	0,0013616667	0,0016696667	0,001486	0,001981	0,002268	0,0034783333	0,0034186667	0,0046033333	0,0050013333	0,0063026667	0,0095496667	0,012611667	0,01771	0,026242
738	1,67994579945799	0,0049573333	0,0019366667	0,0013603333	0,0048896667	0,001613	0,0017793333	0,0015603333	0,0016846667	0,0016286667	0,002045	0,0024223333	0,0033346667	0,0035516667	0,0043976667	0,0049153333	0,0062073333	0,0091403333	0,012313	0,017030667	0,025074667
739	1,67767253044655	0,004767	0,0019583333	0,001404	0,004872	0,0015903333	0,0018766667	0,0016003333	0,0016926667	0,0016026667	0,0020443333	0,002175	0,003374	0,003482	0,004156	0,0047723333	0,005755	0,0087736667	0,011760667	0,016235	0,023958
740	1,67540540540541	0,0048486667	0,0018426667	0,0014256667	0,0047876667	0,0016433333	0,001809	0,00149	0,0016933333	0,001648	0,001875	0,0022006667	0,0032793333	0,003251	0,0043506667	0,0046076667	0,005498	0,0084036667	0,011204333	0,015407667	0,022920667
741	1,67314439946019	0,0048833333	0,0018383333	0,0012746667	0,0047516667	0,001607	0,0017806667	0,0013633333	0,0015876667	0,0015426667	0,0017636667	0,0021033333	0,0032036667	0,0033083333	0,004044	0,004458	0,0054183333	0,0080496667	0,01071	0,014764333	0,021966333
742	1,67088948787062	0,0049553333	0,0019916667	0,001449	0,0049843333	0,001673	0,0018733333	0,0015406667	0,0017516667	0,001529	0,0018293333	0,00209	0,0032683333	0,0032263333	0,0041196667	0,004345	0,0052116667	0,0078566667	0,010388	0,014243	0,021107333
743	1,66864064602961	0,0048213333	0,0018633333	0,0014146667	0,0048556667	0,0015276667	0,001834	0,0014813333	0,001617	0,001419	0,001847	0,0020733333	0,003151	0,0031316667	0,004002	0,0041443333	0,0048406667	0,0075873333	0,009774	0,01349	0,020009667
744	1,66639784946237	0,0044543333	0,001556	0,0010403333	0,004398	0,001162	0,0014296667	0,0010986667	0,001418	0,0010576667	0,001505	0,0016936667	0,002594	0,0028286667	0,0033	0,003716	0,004526	0,006892	0,0089393333	0,012571667	0,018763667
745	1,6641610738255	0,004822	0,0019863333	0,0012336667	0,004688	0,0015486667	0,0017343333	0,001463	0,001709	0,00149	0,0018376667	0,0019443333	0,0030216667	0,0029263333	0,0038303333	0,0040126667	0,0047383333	0,0069026667	0,0090813333	0,012349333	0,018374333
746	1,66193029490617	0,0049053333	0,002084	0,0014573333	0,004751	0,0017536667	0,0017766667	0,0015923333	0,0017713333	0,001601	0,0018506667	0,0021376667	0,0030646667	0,0029836667	0,0037023333	0,0039053333	0,0045273333	0,006804	0,0088883333	0,011906	0,017708
747	1,65970548862115	0,0047623333	0,0018536667	0,0013576667	0,004715	0,0017633333	0,0018776667	0,0014543333	0,001685	0,0015236667	0,0018266667	0,0019643333	0,0028393333	0,0029	0,003603	0,003682	0,004261	0,0063303333	0,0083953333	0,011260667	0,016675667
748	1,65748663101604	0,0047556667	0,0019463333	0,0013173333	0,0047416667	0,001602	0,0016406667	0,0014323333	0,001757	0,0014046667	0,0017066667	0,0019163333	0,0029216667	0,0030366667	0,0035736667	0,0035193333	0,0040696667	0,0061636667	0,007924	0,010688667	0,015927333
749	1,65527369826435	0,0049033333	0,0020163333	0,0014273333	0,004849	0,001714	0,0018203333	0,001431	0,0018083333	0,00165	0,0017966667	0,001995	0,0030023333	0,002855	0,003605	0,003642	0,0041706667	0,0061116667	0,007902	0,010585333	0,015483
750	1,65306666666667	0,0045896667	0,0017993333	0,0011983333	0,00456	0,0015106667	0,001643	0,0013623333	0,0014296667	0,0014783333	0,0016106667	0,001839	0,0026443333	0,0024556667	0,0033193333	0,0034013333	0,0038193333	0,0056233333	0,0074133333	0,0098253333	0,014693667
751	1,6508655126498	0,004734	0,001914	0,0013283333	0,004563	0,0014843333	0,0016576667	0,0013373333	0,0014713333	0,001303	0,0016683333	0,001775	0,0026323333	0,0026046667	0,003328	0,0033526667	0,0037856667	0,0056973333	0,0071263333	0,0094856667	0,013904333
752	1,64867021276596	0,0047133333	0,0018646667	0,0013033333	0,0046453333	0,001405	0,0016733333	0,001604	0,0016336667	0,001477	0,0016173333	0,0017336667	0,0028343333	0,0026476667	0,0032816667	0,0032986667	0,0036293333	0,0054993333	0,006829	0,0092276667	0,013230333
753	1,6464807436919	0,0044933333	0,001744	0,0011266667	0,004595	0,0012476667	0,001602	0,0012216667	0,0015656667	0,0014366667	0,0014996667	0,0015426667	0,00265	0,002501	0,002975	0,0030193333	0,0032673333	0,0051856667	0,0063306667	0,0086033333	0,012589333
754	1,64429708222812	0,0045206667	0,0018333333	0,001167	0,0046133333	0,0015373333	0,001602	0,0012483333	0,0014876667	0,0013163333	0,001643	0,0016843333	0,0028256667	0,0023253333	0,0029793333	0,0029636667	0,0031313333	0,0048736667	0,0062746667	0,0081553333	0,012199333
755	1,64211920529801	0,004659	0,0019576667	0,001365	0,0047503333	0,0016626667	0,0017853333	0,0014006667	0,0017143333	0,001524	0,00165	0,001906	0,0028293333	0,0023493333	0,0031326667	0,0029723333	0,0032573333	0,005041	0,0062103333	0,008101	0,011829333
756	1,63994708994709	0,004754	0,0019013333	0,0013786667	0,004722	0,0014553333	0,001726	0,0013583333	0,001557	0,001442	0,0015896667	0,001678	0,0025926667	0,0024903333	0,0028526667	0,0028733333	0,0031656667	0,004792	0,0057196667	0,007673	0,011077333
757	1,63778071334214	0,0045126667	0,001581	0,001176	0,004584	0,0011553333	0,001577	0,0012356667	0,0013253333	0,0012393333	0,0013376667	0,0013906667	0,0024293333	0,0021896667	0,0026436667	0,002564	0,0028706667	0,0042273333	0,0054026667	0,007122	0,010436
758	1,63562005277045	0,004461	0,0017666667	0,0012786667	0,0044983333	0,001362	0,001518	0,0011226667	0,0013486667	0,0011806667	0,0014193333	0,001554	0,002537	0,0022186667	0,0028076667	0,002579	0,0027853333	0,0041056667	0,0052026667	0,0068773333	0,0099953333
759	1,633465085639	0,0048913333	0,0020493333	0,0016343333	0,0048903333	0,0015773333	0,0020083333	0,0015173333	0,001813	0,0016863333	0,001893	0,0018826667	0,0030303333	0,0025336667	0,003114	0,003033	0,0029713333	0,0045346667	0,0053116667	0,0070153333	0,010042333
760	1,63131578947368	0,0047323333	0,001895	0,001432	0,0046193333	0,0016603333	0,0017556667	0,0013626667	0,001643	0,001344	0,001672	0,0016973333	0,002955	0,0022753333	0,00307	0,002688	0,0027396667	0,0042726667	0,0051293333	0,0065276667	0,0093913333
761	1,62917214191853	0,0046746667	0,001829	0,001371	0,0046776667	0,0015933333	0,0016813333	0,0013623333	0,0015623333	0,0014083333	0,001657	0,0016656667	0,0027516667	0,0023466667	0,0028923333	0,002612	0,0026843333	0,004103	0,005113	0,006174	0,0089563333
762	1,62703412073491	0,004512	0,0016483333	0,0012553333	0,0044746667	0,001306	0,00144	0,0012083333	0,0015146667	0,0013323333	0,0014766667	0,0016303333	0,002491	0,0022186667	0,002824	0,0023093333	0,002552	0,0037846667	0,0047616667	0,0059453333	0,0086033333
763	1,62490170380079	0,0043203333	0,0015776667	9,1733333E-4	0,0043476667	0,0011373333	0,0013653333	9,43E-4	0,0013506667	0,0011043333	0,001341	0,0013046667	0,002459	0,001886	0,002665	0,002242	0,002204	0,003659	0,0041956667	0,0054403333	0,0080593333
764	1,62277486910995	0,0043993333	0,001633	0,0011186667	0,0043796667	0,0012896667	0,00144	0,0011303333	0,001199	0,0012256667	0,0013283333	0,001405	0,0023073333	0,0018176667	0,0026163333	0,0021703333	0,002127	0,0035736667	0,004285	0,0052813333	0,0076016667
765	1,62065359477124	0,004631	0,0019543333	0,0012323333	0,0047833333	0,001544	0,001672	0,0014143333	0,0017273333	0,0015303333	0,0016286667	0,001617	0,0027026667	0,0022466667	0,0026223333	0,0024906667	0,002378	0,0036116667	0,00431	0,005391	0,007637
766	1,61853785900783	0,0045593333	0,0019666667	0,0012126667	0,004736	0,0015216667	0,0017163333	0,001526	0,001668	0,0014623333	0,0016063333	0,0016456667	0,0025856667	0,002177	0,0026556667	0,002439	0,002421	0,0036363333	0,0041293333	0,0051153333	0,0074426667
767	1,61642764015645	0,0042713333	0,0015256667	9,15E-4	0,0043403333	0,0013206667	0,0013226667	0,0011296667	0,0013446667	0,001197	0,0013103333	0,001338	0,0022363333	0,0018013333	0,002322	0,001936	0,002024	0,0031523333	0,00357	0,0046713333	0,0067216667
768	1,61432291666667	0,0042386667	0,001339	9,7333333E-4	0,0041823333	0,0010163333	0,0011716667	0,001152	0,0013286667	9,7766667E-4	0,001048	0,0011073333	0,0022196667	0,0018013333	0,0021746667	0,0017636667	0,0018686667	0,0029033333	0,0034476667	0,0045116667	0,0060886667
769	1,61222366710013	0,0043253333	0,001691	0,001194	0,0045743333	0,0012646667	0,0013496667	0,0011286667	0,0014306667	0,0013	0,001509	0,0014023333	0,002568	0,001922	0,0025126667	0,0021186667	0,0020853333	0,0032843333	0,0036563333	0,004469	0,0062013333
770	1,61012987012987	0,0043196667	0,00163	0,0010346667	0,0043906667	0,0010583333	0,0011823333	0,0010946667	0,0012303333	0,0011736667	0,001135	0,001074	0,0024323333	0,0018393333	0,002178	0,0019213333	0,001807	0,0029213333	0,0032806667	0,0040283333	0,0058773333
771	1,60804150453956	0,0044426667	0,001778	0,001111	0,0042536667	0,0015043333	0,001406	0,0012723333	0,0015543333	0,001303	0,0014133333	0,0012676667	0,002233	0,001949	0,002362	0,0020123333	0,001964	0,0029866667	0,00332	0,0040116667	0,0057083333
772	1,6059585492228	0,0044746667	0,0017496667	0,001059	0,0044933333	0,0013343333	0,0014596667	0,0011353333	0,0013896667	0,001184	0,0013646667	0,0013763333	0,002372	0,0018373333	0,0023833333	0,0019426667	0,001824	0,002961	0,0031696667	0,0039926667	0,0054363333
773	1,60388098318241	0,0040483333	0,0011933333	7,6666667E-4	0,004229	8,1366667E-4	0,00123	8,83E-4	0,0011113333	9,1066667E-4	0,001159	0,0012373333	0,0019483333	0,0016013333	0,0019926667	0,0016746667	0,0013836667	0,002624	0,0027193333	0,0033223333	0,004769
774	1,60180878552972	0,004162	0,0014676667	9,9466667E-4	0,0045326667	0,0010686667	0,0011436667	0,0012796667	0,0010846667	8,2233333E-4	0,0011286667	0,0012806667	0,0021973333	0,0016866667	0,0022666667	0,0017593333	0,001517	0,0025033333	0,0027646667	0,0034023333	0,0048856667
775	1,59974193548387	0,0039383333	0,001453	7,12E-4	0,004218	0,0010066667	0,0011356667	9,48E-4	0,0010723333	8,53E-4	9,8033333E-4	0,0010636667	0,0021436667	0,001325	0,0019796667	0,0014136667	0,0014936667	0,0024526667	0,002372	0,003179	0,0043476667
776	1,59768041237113	0,0040096667	0,0013483333	7,5833333E-4	0,004043	8,39E-4	0,0011736667	9,1E-4	0,001008	8,6266667E-4	0,001043	9,11E-4	0,0020613333	0,0012636667	0,0019646667	0,0015233333	0,0013756667	0,0024443333	0,0023806667	0,0031546667	0,0040706667
777	1,5956241956242	0,0041733333	0,001459	9,7233333E-4	0,0042986667	0,0012236667	0,001313	0,0011163333	0,0011423333	0,0011373333	0,0011843333	0,0012363333	0,0020506667	0,0015746667	0,0022033333	0,001552	0,0015536667	0,0024443333	0,002596	0,003082	0,0043293333
778	1,59357326478149	0,004089	0,001445	8,4166667E-4	0,0043016667	0,0011093333	0,0012566667	0,0010103333	0,0013096667	0,0010836667	0,001154	0,0010476667	0,0020866667	0,0016036667	0,0021556667	0,0016683333	0,001279	0,0022733333	0,002404	0,002916	0,003907
779	1,59152759948652	0,0038943333	0,0016033333	9,9433333E-4	0,0041973333	0,0011723333	0,001027	9,27E-4	0,0012316667	0,0011846667	0,0011013333	0,0010826667	0,002104	0,00156	0,0020333333	0,0014996667	0,0013773333	0,0022916667	0,00232	0,002778	0,0036036667
780	1,58948717948718	0,0041973333	0,001322	8,9833333E-4	0,0041396667	8,6633333E-4	8,8833333E-4	9,1066667E-4	0,0011456667	0,0010066667	9,4233333E-4	0,001123	0,0018003333	0,0014716667	0,0019846667	0,0013746667	0,0013523333	0,0019556667	0,0021113333	0,002505	0,003296
781	1,58745198463508	0,0042783333	0,0015303333	0,0011106667	0,0041893333	0,0010863333	0,0011853333	0,001219	0,001364	0,001269	0,0011363333	0,001243	0,0020916667	0,001595	0,0019483333	0,001682	0,001418	0,002159	0,0023263333	0,0026226667	0,0033636667
782	1,58542199488491	0,0042313333	0,00162	0,001033	0,004246	0,0011496667	0,00115	0,001161	0,0013493333	9,7066667E-4	0,001114	0,0012946667	0,002052	0,001494	0,0020636667	0,001572	0,0014236667	0,002141	0,0021983333	0,0026093333	0,0031473333
783	1,58339719029374	0,004164	0,0013623333	9,2933333E-4	0,004165	0,0010776667	0,0010026667	0,001078	0,001153	8,5233333E-4	0,0011516667	0,0011383333	0,0019103333	0,0013936667	0,0018876667	0,0014436667	0,0013133333	0,002058	0,002007	0,002365	0,0029856667
784	1,58137755102041	0,0042786667	0,0016253333	0,0011493333	0,004205	0,0011153333	0,001317	0,0011613333	0,0014066667	0,001214	0,0011236667	0,001153	0,002044	0,0016003333	0,0020233333	0,0016953333	0,001248	0,0022946667	0,0022296667	0,002355	0,002984
785	1,57936305732484	0,0040026667	0,001587	9,4766667E-4	0,0041623333	0,0010903333	9,39E-4	0,001007	0,001206	9,7733333E-4	8,6966667E-4	0,0010756667	0,0019696667	0,0012883333	0,0019096667	0,0015553333	0,0012453333	0,001821	0,002012	0,0020176667	0,002901
786	1,57735368956743	0,0039736667	0,001469	8,98E-4	0,0041286667	9,77E-4	0,001186	9,7066667E-4	0,001173	0,0010773333	0,0010566667	0,0010656667	0,0018913333	0,001294	0,0019093333	0,0012816667	0,001239	0,001974	0,0015846667	0,001856	0,0025376667
787	1,57534942820839	0,0036103333	0,0012736667	6,1466667E-4	0,0037766667	6,81E-4	8,98E-4	7,2333333E-4	7,8533333E-4	7,6033333E-4	7,79E-4	7,26E-4	0,001558	0,00111	0,0015523333	0,0011776667	9,2233333E-4	0,0017926667	0,001451	0,0016713333	0,00196
788	1,57335025380711	0,0038986667	0,0012906667	6,8466667E-4	0,0038883333	0,001042	9,4433333E-4	0,0010113333	0,0011323333	8,8166667E-4	0,001002	8,72E-4	0,0018056667	0,0012696667	0,0017733333	0,0012643333	9,0266667E-4	0,0017153333	0,001457	0,001574	0,0018446667
789	1,57135614702155	0,0037826667	0,0012566667	6,3766667E-4	0,0036213333	6,8566667E-4	6,3966667E-4	6,1166667E-4	6,5933333E-4	7,37E-4	7,47E-4	5,8033333E-4	0,001641	9,1066667E-4	0,0014076667	0,0011253333	8,3033333E-4	0,0012013333	0,0011243333	0,0013176667	0,0017406667
790	1,56936708860759	0,0037523333	0,001068	8,3466667E-4	0,0037083333	6,55E-4	8,1666667E-4	6,0666667E-4	8,77E-4	6,7966667E-4	8,3066667E-4	4,8633333E-4	0,0016296667	8,5033333E-4	0,0015986667	9,9633333E-4	7,85E-4	0,001403	0,0013063333	0,0013233333	0,0017686667
791	1,56738305941846	0,0035996667	9,17E-4	4,4333333E-4	0,0035166667	5,3166667E-4	6,6233333E-4	3,88E-4	6,47E-4	2,6166667E-4	5,26E-4	6,5933333E-4	0,0015453333	9,5833333E-4	0,001231	9,2633333E-4	8,0666667E-4	0,001364	9,3866667E-4	0,0011796667	0,0013623333
792	1,56540404040404	0,0036156667	0,0010713333	5,4533333E-4	0,0038663333	7,39E-4	8,7833333E-4	7,4733333E-4	7,4133333E-4	6,0933333E-4	8,62E-4	7,5E-4	0,0015193333	0,0012216667	0,0015266667	8,71E-4	9,7766667E-4	0,0012153333	0,001157	0,0013476667	0,001402
793	1,56343001261034	0,0039256667	0,0015713333	8,2766667E-4	0,0041853333	0,001085	0,00106	0,0010973333	0,001336	0,0010006667	0,0010636667	0,001157	0,0018623333	0,0013616667	0,0018666667	0,0013943333	0,0013663333	0,001925	0,001553	0,001334	0,0017656667
794	1,56146095717884	0,0040446667	0,0014813333	9,7666667E-4	0,004277	0,0012286667	8,86E-4	8,2133333E-4	0,0013506667	0,001019	0,0013193333	9,3333333E-4	0,00215	0,0012003333	0,001999	0,001167	0,0012826667	0,001667	0,0012463333	0,001376	0,001468
795	1,55949685534591	0,0033836667	9,41E-4	4,0866667E-4	0,003619	4,42E-4	3,4333333E-4	6,6666667E-4	0,0010143333	5,4366667E-4	6,3966667E-4	5,5733333E-4	0,001685	9,4866667E-4	0,001326	6,7666667E-4	7,1033333E-4	0,0011836667	9,1666667E-4	9,4733333E-4	0,0010513333
796	1,55753768844221	0,00304	6,7266667E-4	1,38E-4	0,003202	3,0566667E-4	2,7933333E-4	1,9066667E-4	4,43E-4	3,1333333E-4	2,75E-4	1,69E-4	0,0012746667	4,8666667E-4	0,001196	4,7466667E-4	3,2966667E-4	0,0010423333	6,2466667E-4	5,34E-4	5,0533333E-4
797	1,5555834378921	0,0036553333	0,0010806667	4,0866667E-4	0,0036276667	5,6333333E-4	6,8866667E-4	6,12E-4	9,61E-4	7,49E-4	5,8866667E-4	6,6E-4	0,002069	0,001084	0,001289	7,84E-4	6,94E-4	9,0566667E-4	6,9566667E-4	6,5233333E-4	7,1933333E-4
798	1,55363408521303	0,0033883333	9,6066667E-4	5,5466667E-4	0,0038286667	6,8866667E-4	5,8733333E-4	7,6233333E-4	7,0466667E-4	5,8366667E-4	6,7933333E-4	8,1966667E-4	0,0012226667	8,3066667E-4	0,00193	9,3366667E-4	7,17E-4	0,0013233333	8,1166667E-4	7,5966667E-4	8,35E-4
799	1,55168961201502	0,003206	6,6066667E-4	0	0,0033103333	1,9433333E-4	4,57E-4	1,1233333E-4	1,8466667E-4	1,32E-4	2,06E-4	2,4133333E-4	3,3766667E-4	6,4266667E-4	5,3E-4	4,2233333E-4	2,78E-4	1,6866667E-4	1,98E-4	1,1233333E-4	1,8266667E-4
800	1,54975	0,002958	1,8433333E-4	8,6666667E-5	0,0031763333	0	7,8666667E-5	0	0	0	0	4,3333333E-5	0	0	0	0	0	0	0	0	0
